# Supplementary material for: Platelet olfactory receptor activation limits platelet reactivity and growth of aortic aneurysms
Source: J Clin Invest. 2022 May 2;132(9):e152373. doi: 10.1172/JCI152373 (PMC9057618; doi:10.1172/JCI152373)
Supplement: Supplemental table 1 [file jci-132-152373-s245.xls]

## Sheet: deSeq2_rlog_NormCounts
	C1	C2	C3	C4	C5	C6	C7	AAA 1	AAA2	AAA3	AAA4	AAA5	AAA6
DDX11L1	0.915537	1.52228	-0.569083	-0.618643	-0.675368	-0.051881	1.10781	-0.425087	0.97702	1.18744	0.593977	-0.416813	1.92502
WASH7P	2.42501	1.95823	0.833486	3.12353	2.41408	4.36983	3.83282	2.20333	2.99768	3.44081	3.44757	2.52813	2.80054
MIR6859-1	-2.30993	-2.32458	-2.30175	-2.31287	-2.32818	-2.25126	-2.34174	-2.28647	-2.31807	-2.29679	-2.2843	-2.28592	-2.28458
MIR1302-2	0	0	0	0	0	0	0	0	0	0	0	0	0
FAM138A	0	0	0	0	0	0	0	0	0	0	0	0	0
OR4G4P	0	0	0	0	0	0	0	0	0	0	0	0	0
OR4G11P	0	0	0	0	0	0	0	0	0	0	0	0	0
OR4F5	0	0	0	0	0	0	0	0	0	0	0	0	0
RP11-34P13.7	0	0	0	0	0	0	0	0	0	0	0	0	0
RP11-34P13.8	0	0	0	0	0	0	0	0	0	0	0	0	0
CICP27	-1.91471	-1.97722	-1.87985	-1.92727	-1.99257	-1.98912	-2.01303	-1.81466	-0.968234	-1.85868	-1.80539	-1.81231	-1.80661
RP11-34P13.15	-1.29745	-1.35416	-1.22306	-1.32424	0.13551	-0.868879	-0.799869	-1.08397	0.0268915	-0.513184	-1.06419	-1.07896	-1.0668
RP11-34P13.16	-1.44257	-0.662856	-1.37067	-1.46847	-1.53759	-1.53673	-0.950634	-1.23622	0.330709	-0.658554	-1.2171	-1.23138	-1.21962
RP11-34P13.14	0	0	0	0	0	0	0	0	0	0	0	0	0
RP11-34P13.13	-1.7691	-1.45073	-1.72257	-1.78585	-1.87301	-1.8684	-1.88305	-1.63556	-0.523638	-1.69432	-1.62319	-1.63243	-1.62483
RNU6-1100P	0	0	0	0	0	0	0	0	0	0	0	0	0
RP11-34P13.9	0	0	0	0	0	0	0	0	0	0	0	0	0
FO538757.2	7.96757	7.05662	7.98818	6.28394	8.07352	6.73039	6.34001	8.16818	6.69066	9.41625	7.3482	8.20343	8.67331
FO538757.1	0.994514	1.2372	0.854365	1.33486	1.02268	0.676784	1.71148	-0.29356	-0.420216	-0.34323	0.693645	-0.285467	0.688956
MIR6859-2	0	0	0	0	0	0	0	0	0	0	0	0	0
AP006222.2	-1.79685	-0.368966	-1.72247	-1.82364	-1.8768	-1.87462	-0.774003	-1.58339	-1.84945	-1.67732	-1.56361	-1.57838	-1.56622
RPL23AP21	0	0	0	0	0	0	0	0	0	0	0	0	0
RPL23AP24	0	0	0	0	0	0	0	0	0	0	0	0	0
RP5-857K21.15	0	0	0	0	0	0	0	0	0	0	0	0	0
RP4-669L17.2	0	0	0	0	0	0	0	0	0	0	0	0	0
RP4-669L17.10	-1.88479	-1.94381	-1.85187	-1.89664	-1.9583	-1.95504	-1.01256	-1.79033	-1.91757	-1.83189	-1.78158	-1.78811	-1.78273
WBP1LP7	0	0	0	0	0	0	0	0	0	0	0	0	0
OR4F29	0	0	0	0	0	0	0	0	0	0	0	0	0
SEPT14P13	0	0	0	0	0	0	0	0	0	0	0	0	0
CICP7	0	0	0	0	0	0	0	0	0	0	0	0	0
RP4-669L17.8	0	0	0	0	0	0	0	0	0	0	0	0	0
U6	-1.69501	-1.77427	-1.6508	-1.71093	-1.1738	-0.66798	-1.79113	-1.56814	-1.73903	-1.62396	-1.55639	-1.56516	-1.55794
RP5-857K21.4	-2.33924	-2.34813	-2.33429	-2.34103	-2.35031	-2.34982	-2.31926	-2.32503	-2.34418	-2.33128	-2.32371	-2.32469	-2.32388
RP5-857K21.2	0	0	0	0	0	0	0	0	0	0	0	0	0
MTND1P23	6.04777	4.74088	5.35856	5.10143	5.46785	3.72401	3.61976	6.60678	4.63678	5.95057	6.29429	5.66147	5.35024
MTND2P28	12.5118	11.8873	14.1632	13.8865	12.4809	10.7987	10.9453	13.7126	11.0251	12.5998	13.0278	15.3084	9.73909
MTCO1P12	6.60804	6.44558	6.75995	6.4536	6.98148	6.19114	5.73454	8.49734	6.55489	7.19709	7.6815	8.01663	8.33178
MIR6723	0	0	0	0	0	0	0	0	0	0	0	0	0
MTCO2P12	5.32465	4.60193	4.97384	5.04609	5.43973	3.71209	3.50361	6.82673	4.31166	5.38157	6.15648	5.54993	5.58548
MTATP8P1	1.42094	1.79551	0.839719	1.3625	0.467368	-0.0944821	0.253277	2.69981	0.985334	2.68585	2.42949	1.92849	1.62054
MTATP6P1	14.3563	13.4788	14.3311	13.9776	14.1952	12.7184	12.5904	15.3973	13.0275	14.3169	14.8032	15.2806	15.074
MTCO3P12	5.33773	4.48945	5.02462	4.83485	4.90321	3.43117	3.15795	5.81837	4.45003	5.08455	6.81985	5.47148	5.60193
WBP1LP6	0	0	0	0	0	0	0	0	0	0	0	0	0
OR4F16	0	0	0	0	0	0	0	0	0	0	0	0	0
RP11-206L10.17	0	0	0	0	0	0	0	0	0	0	0	0	0
CICP3	0	0	0	0	0	0	0	0	0	0	0	0	0
RP11-206L10.2	-1.2694	-0.744904	-1.1834	-1.30038	-1.33736	0.656012	-0.494401	0.266066	-0.292213	-1.1312	-0.999725	-1.0168	-1.00274
RNU6-1199P	0	0	0	0	0	0	0	0	0	0	0	0	0
RP11-206L10.4	-2.30993	-2.32458	-2.30175	-2.31287	-2.32818	-2.25126	-2.34174	-2.28647	-2.31807	-2.29679	-2.2843	-2.28592	-2.28458
RP11-206L10.9	-1.28046	-1.51651	1.65426	-1.32788	-1.56975	1.9943	-1.6871	-0.902631	-1.41156	-1.06889	-0.867628	-0.893768	4.91666
RP11-206L10.8	2.5728	0.931833	0.0386043	-0.0361053	-0.12326	2.14403	1.68708	2.48837	2.46072	2.90961	0.173808	2.0287	3.5072
FAM87B	-1.66424	-0.394202	-1.56336	-1.70057	-1.78591	-1.78395	-0.982446	-0.484627	-1.73899	-1.50213	-1.34792	-1.36795	0.561199
LINC01128	5.46952	0.722477	0.896812	0.805825	5.49035	5.56072	6.33866	3.89905	3.44729	2.45208	4.04663	2.36926	1.05875
LINC00115	-0.808521	0.637195	-0.756187	-0.826332	3.13134	0.811364	0.405439	1.75811	1.76389	0.361012	-0.499271	-0.5262	-0.504028
FAM41C	0	0	0	0	0	0	0	0	0	0	0	0	0
TUBB8P11	0	0	0	0	0	0	0	0	0	0	0	0	0
FAM166AP3	0	0	0	0	0	0	0	0	0	0	0	0	0
RP11-54O7.16	0	0	0	0	0	0	0	0	0	0	0	0	0
RP11-54O7.1	0	0	0	0	0	0	0	0	0	0	0	0	0
RP11-54O7.2	0	0	0	0	0	0	0	0	0	0	0	0	0
RP11-54O7.3	0	0	0	0	0	0	0	0	0	0	0	0	0
SAMD11	0	0	0	0	0	0	0	0	0	0	0	0	0
NOC2L	7.49965	7.5929	7.62544	7.34634	4.34461	8.43141	8.35402	3.64307	6.81281	6.24252	6.93333	3.64492	7.3224
KLHL17	-1.14115	-1.38912	0.234633	-1.19691	5.88887	5.77663	-1.61394	-0.696841	1.15244	-0.892351	-0.655679	-0.686418	-0.661109
PLEKHN1	-2.06195	-2.12575	-1.9978	-2.08506	-2.13267	-0.871016	-2.15318	-1.87784	-2.11321	-1.95886	-1.86079	-1.87353	-1.86304
PERM1	0	0	0	0	0	0	0	0	0	0	0	0	0
RP11-54O7.17	0	0	0	0	0	0	0	0	0	0	0	0	0
HES4	4.43136	4.62599	4.59303	5.02596	4.92364	3.73086	4.38082	1.15984	0.924568	2.72325	3.51609	1.96902	1.17672
ISG15	7.49477	7.50178	6.56381	8.43779	8.14792	7.81091	8.17121	6.06097	6.88383	6.95798	6.72749	6.66945	5.61875
RP11-54O7.10	0	0	0	0	0	0	0	0	0	0	0	0	0
RP11-54O7.11	0	0	0	0	0	0	0	0	0	0	0	0	0
AGRN	-1.6075	-1.72222	-1.5409	-1.63149	-1.72604	0.0170304	-0.346956	-1.41636	-1.67382	-1.50047	-1.39865	-1.41187	-1.40099
RP11-54O7.14	0	0	0	0	0	0	0	0	0	0	0	0	0
RP11-465B22.3	-1.9698	-2.00957	-1.94761	-1.97778	-2.01934	-2.01714	-1.49502	-1.90613	-1.99188	-1.93415	-1.90024	-1.90464	-1.90101
RP11-54O7.18	0	0	0	0	0	0	0	0	0	0	0	0	0
RNF223	0	0	0	0	0	0	0	0	0	0	0	0	0
C1orf159	4.36181	-0.0642435	0.150978	4.16162	-0.0941728	5.59563	5.34409	0.316059	3.95059	3.88839	0.340629	0.322257	0.337374
LINC01342	0	0	0	0	0	0	0	0	0	0	0	0	0
MIR200B	0	0	0	0	0	0	0	0	0	0	0	0	0
MIR200A	0	0	0	0	0	0	0	0	0	0	0	0	0
MIR429	0	0	0	0	0	0	0	0	0	0	0	0	0
RP11-465B22.8	0	0	0	0	0	0	0	0	0	0	0	0	0
TTLL10-AS1	0	0	0	0	0	0	0	0	0	0	0	0	0
TTLL10	0	0	0	0	0	0	0	0	0	0	0	0	0
TNFRSF18	4.32551	0.672215	4.61732	5.02556	4.58772	4.67243	4.42343	1.81895	3.68585	2.07374	1.85776	0.969838	0.982464
TNFRSF4	3.69568	-0.000825698	0.183348	3.18848	4.5328	4.25015	4.17678	1.35488	2.24469	0.228905	0.351116	2.50575	0.348203
SDF4	9.23402	8.95592	8.83837	9.40002	9.56515	9.26684	9.55352	8.39257	9.18372	8.8296	8.07958	8.51786	9.10236
B3GALT6	6.75934	7.01813	2.49234	6.53815	6.81591	7.07908	7.23709	3.95694	5.01419	4.88981	5.15101	3.80738	2.5827
FAM132A	-2.14021	-2.20981	-2.10139	-2.15419	-2.22691	-2.22306	-2.28157	-1.30589	-2.17887	-2.07783	-2.01849	-2.0262	-2.01985
RP5-902P8.12	0	0	0	0	0	0	0	0	0	0	0	0	0
UBE2J2	8.34094	8.21663	7.78925	8.25154	8.31788	8.33029	8.53256	7.72556	8.12736	7.49636	6.08809	7.11372	8.20334
RP5-902P8.10	-2.30993	-2.32458	-2.30175	-2.31287	-2.32818	-2.25126	-2.34174	-2.28647	-2.31807	-2.29679	-2.2843	-2.28592	-2.28458
SCNN1D	-1.75896	-1.85322	-1.65104	-1.78665	-1.8738	0.48296	0.564122	-1.44924	-1.81609	-1.58553	-1.42055	-1.44197	-1.42433
ACAP3	5.36269	6.19221	6.14015	1.76453	1.69429	6.48154	6.31463	5.70435	5.19156	4.20071	1.95144	5.69513	1.94919
MIR6726	0	0	0	0	0	0	0	0	0	0	0	0	0
PUSL1	5.25678	4.49801	4.61754	5.49006	4.91056	4.93183	5.40744	3.44508	4.46134	3.66718	2.05731	4.78381	5.01862
CPSF3L	7.2431	7.32433	6.63758	6.95026	6.8789	8.27801	8.25527	6.08672	6.98246	6.31791	5.80728	7.34915	3.83026
RP5-890O3.9	-1.60472	-1.71027	-1.54567	-1.62599	-1.71292	-0.543257	-0.187473	-1.43527	-1.66352	-1.50983	-1.41957	-1.43129	-1.42164
CPTP	6.66872	5.78639	3.6848	5.74051	6.6416	7.1443	7.34895	5.9212	6.4784	6.57494	6.74216	6.62181	7.64775
TAS1R3	-1.26243	5.68927	-1.12214	-1.31295	-1.55713	-1.55061	1.76705	-0.859847	-1.40211	2.09702	-0.822551	-0.850403	-0.827471
DVL1	0.0298864	2.56268	0.103278	4.75814	3.56591	4.01795	4.08714	3.01458	-0.0379577	2.8789	0.275428	0.258646	0.272454
MXRA8	-1.05357	0.256784	-1.72334	-1.85029	-1.9269	-1.26644	-1.96319	-1.54882	-1.88383	-1.66669	-1.52401	-1.54254	-1.52728
AURKAIP1	8.3112	8.53445	7.44187	8.24926	8.92453	8.74466	8.85916	7.79991	8.66249	8.43426	8.1976	8.15622	8.4898
NDUFB4P8	0	0	0	0	0	0	0	0	0	0	0	0	0
CCNL2	7.71716	8.32192	7.98565	7.95112	8.17046	9.89707	8.53782	6.28547	7.56723	5.56707	6.05016	6.45029	5.08317
RP4-758J18.2	4.61803	5.43175	5.93288	6.38683	6.27372	7.46926	7.17917	3.18279	5.07817	4.30345	4.43558	2.30877	2.31762
MRPL20	7.87507	7.40137	7.22774	8.08571	7.95954	7.79343	8.09213	6.28262	6.95094	6.60698	6.40778	6.39343	5.67093
RN7SL657P	0	0	0	0	0	0	0	0	0	0	0	0	0
RP4-758J18.13	-2.06195	-2.12575	-1.9978	-2.08506	-2.13267	-0.871016	-2.15318	-1.87784	-2.11321	-1.95886	-1.86079	-1.87353	-1.86304
ANKRD65	-1.60064	0.828286	-1.48859	-1.61955	-1.70557	-0.527325	0.925783	-1.27593	-1.65308	-1.41955	-1.2457	-1.26828	-1.24969
RP4-758J18.7	-1.67527	-2.15337	-2.08797	-2.11982	-2.16369	-2.16137	-2.19388	-2.04418	-2.1347	-2.07375	-2.03795	-2.0426	-2.03878
TMEM88B	0	0	0	0	0	0	0	0	0	0	0	0	0
RP4-758J18.10	0	0	0	0	0	0	0	0	0	0	0	0	0
VWA1	-1.51163	0.221666	-1.38774	1.45411	-0.796333	-1.63456	-1.71245	-1.15608	-1.57974	1.28668	-1.12314	-1.14774	-1.12749
ATAD3C	-1.53089	0.542956	-1.42496	-1.56904	-1.6428	-1.64056	0.704269	0.470715	-1.60166	-1.36066	-1.19872	-1.21976	-1.20244
ATAD3B	5.02001	3.6979	0.830893	5.65411	0.627115	6.34753	5.95115	0.977384	3.74143	4.04892	0.999743	2.66074	0.996773
ATAD3A	5.70483	5.04673	0.712727	5.49837	0.499465	5.82837	5.46428	0.863713	3.43067	3.72272	0.886631	0.869485	0.883588
TMEM240	0	0	0	0	0	0	0	0	0	0	0	0	0
SSU72	10.0749	10.0797	10.0969	10.1953	9.9089	10.1478	10.4422	10.0911	9.85121	9.8004	10.2428	9.86024	9.9735
RP5-832C2.5	-1.24799	-1.52518	7.19654	-1.30409	-1.56411	2.78032	-0.787768	-0.800956	2.12563	-0.997663	-0.759542	-0.790469	-0.765005
AL645728.1	-2.09362	-2.12105	-2.07832	-2.09913	-1.84289	-2.12627	-2.1449	-2.04972	-2.10885	-2.06903	-2.04565	-2.04869	-2.04618
RP11-345P4.11	0	0	0	0	0	0	0	0	0	0	0	0	0
FNDC10	6.84575	5.4761	3.4388	6.13854	6.49833	6.3151	6.05561	5.49174	6.91041	7.33296	5.01505	6.20875	7.11797
RP11-345P4.9	4.80423	4.00218	0.938633	0.852145	5.48221	4.87639	4.15209	5.13019	5.64744	3.53495	1.09677	1.08099	1.09397
MIB2	6.71007	6.40391	6.54431	6.08128	5.81068	6.84174	7.36153	5.45035	6.43886	6.27363	6.97315	4.62905	4.83557
MMP23B	-0.708573	-1.17617	-1.45959	-1.53093	-1.58841	-0.562931	-1.33634	-1.36153	-1.56427	-1.42776	-1.34759	-1.358	-1.34942
CDK11B	4.7048	4.16714	1.7041	5.43439	6.54754	6.02803	5.69142	1.81141	5.40146	3.12915	4.65284	4.97807	1.82621
RP11-345P4.10	0	0	0	0	0	0	0	0	0	0	0	0	0
SLC35E2B	6.89866	7.27352	7.54371	7.76044	7.5165	8.6005	8.36072	7.1874	7.26591	7.09808	7.104	7.24751	6.27738
RP11-345P4.6	-1.9303	-1.47187	-1.85681	-1.95677	-2.00697	-0.500687	-2.02919	-1.7194	-1.98095	-1.8122	-1.69986	-1.71445	-1.70244
MMP23A	-2.01966	-2.05	-2.00274	-2.02575	-2.05745	-1.89822	-1.86119	-1.9711	-2.03651	-1.99247	-1.9666	-1.96996	-1.9672
CDK11A	1.09122	-0.29657	2.61577	1.03333	3.68457	3.52103	2.53329	1.04939	1.82366	-0.108462	-0.00491317	1.05972	-0.00740023
RP1-283E3.8	0.814964	-0.192461	5.08046	2.75584	4.17714	4.45823	2.59685	0.168728	2.61968	1.56584	0.192041	0.17461	0.188953
RP1-283E3.4	0.437537	3.33866	0.508218	4.0644	4.72873	5.22161	5.09549	2.43673	3.41009	0.553853	0.67715	3.09544	0.674196
SLC35E2	5.70589	3.07495	4.92888	4.40707	5.07027	5.44432	5.65435	4.29361	3.60841	4.52638	3.84892	2.84769	1.85098
NADK	7.76609	8.37668	7.6614	8.65712	7.76099	8.94845	8.97646	6.39134	9.57421	7.72517	6.40188	7.77269	8.15607
GNB1	11.8219	11.4053	11.7363	11.3485	11.5918	11.3902	11.4254	11.8215	11.6663	12.0877	11.2355	11.9146	12.152
RP1-140A9.1	-2.05298	-2.20435	-1.9477	0.930229	-2.22348	-2.21917	-2.3175	-1.75085	-2.15781	-1.88379	-1.72286	-1.74376	-1.72655
CALML6	0	0	0	0	0	0	0	0	0	0	0	0	0
TMEM52	-1.46612	-1.6964	-1.33768	-1.51237	-1.75295	-1.74023	0.937036	-1.09753	-1.59401	-1.25972	6.06386	-1.08888	-1.06789
CFAP74	-0.568509	2.17296	-0.50032	2.71477	-0.70475	-0.699219	-0.820114	2.76789	-0.632157	3.00437	2.82695	3.02233	-0.299778
RP11-547D24.1	-1.94361	-2.02068	-1.90062	-1.95909	-2.03961	-2.03535	-2.06508	-1.82025	-1.98641	-0.682576	-1.80882	-1.81735	-1.81033
GABRD	1.90014	4.07878	5.76708	1.88486	4.91342	2.7369	5.07402	6.92423	4.05296	7.29281	7.72791	6.77647	2.06495
RP11-547D24.3	0	0	0	0	0	0	0	0	0	0	0	0	0
PRKCZ	3.45778	4.16226	0.0499036	3.53302	-0.193907	5.28657	4.97401	0.213234	3.92223	0.1014	0.237498	0.219357	0.234284
RP5-892K4.1	-1.85918	-1.98	-1.75397	-1.89707	-1.9995	-1.99511	-2.05821	0.167348	0.468481	-1.69011	-1.52928	-1.55017	-1.53297
RP11-181G12.2	-1.8231	-1.89899	-1.75125	-1.84898	-1.90808	-0.912519	-1.92518	-1.61691	-0.443641	-1.70764	-1.59781	-1.61207	-1.60033
FAAP20	8.45576	7.98606	7.60745	8.10438	7.78497	7.8107	7.81512	7.49195	8.65972	8.65432	9.19286	7.94571	7.58887
RP11-181G12.4	0	0	0	0	0	0	0	0	0	0	0	0	0
SKI	1.64566	0.350621	0.540858	1.58841	0.324772	3.62599	2.9934	3.51996	4.53119	4.68688	6.13288	3.2801	2.17145
MORN1	4.66171	3.51394	0.312702	4.13846	0.106964	3.75912	4.31811	0.457041	3.34126	1.73506	0.478849	2.31396	0.475955
RP4-713A8.1	0	0	0	0	0	0	0	0	0	0	0	0	0
RP4-740C4.5	-1.26722	-0.556306	-1.15108	-1.30904	-0.616537	-0.105268	5.06111	-0.933942	-1.38286	-1.08059	-0.903066	-0.926123	-0.907139
RP4-740C4.7	-2.30993	-2.32458	-2.30175	-2.31287	-2.32818	-2.25126	-2.34174	-2.28647	-2.31807	-2.29679	-2.2843	-2.28592	-2.28458
RER1	8.608	8.89933	7.91117	8.68818	8.75635	9.27563	9.06809	8.19444	9.30608	8.69528	8.48322	7.87701	8.47587
PEX10	1.80195	6.10329	1.84818	5.25666	1.71928	5.1011	5.72372	3.42533	5.18447	5.47817	5.73221	5.19641	5.88698
PLCH2	0.794929	-1.71145	-1.39791	-1.58576	-1.73867	2.53936	2.5188	-1.12679	-1.64138	-1.3099	-1.08824	-1.11703	-1.09333
RP3-395M20.2	0	0	0	0	0	0	0	0	0	0	0	0	0
RP3-395M20.3	0	0	0	0	0	0	0	0	0	0	0	0	0
PANK4	5.54904	5.62262	2.03637	5.93919	4.83938	6.70557	6.98953	4.29924	5.94785	4.53861	2.148	5.11287	2.14593
HES5	0	0	0	0	0	0	0	0	0	0	0	0	0
RP3-395M20.12	0	0	0	0	0	0	0	0	0	0	0	0	0
RP3-395M20.8	-1.96422	-2.03062	-1.89017	-1.99089	-0.502994	-2.03785	-1.69352	-1.75172	-2.01372	-1.84523	-1.73204	-1.74674	-1.73463
TNFRSF14	6.59998	6.71527	7.38047	6.95577	7.25233	7.40147	7.12163	6.54433	6.68128	6.49437	6.03723	6.11476	6.09013
RP3-395M20.7	0	0	0	0	0	0	0	0	0	0	0	0	0
RP3-395M20.9	2.79154	2.24703	2.41958	0.180347	0.0948085	1.30839	2.78848	2.61871	1.70589	1.60843	3.2524	0.375916	3.70377
FAM213B	5.767	5.00276	5.51016	5.48724	6.23499	5.58884	5.7211	5.2609	5.1565	6.04576	6.41609	5.36271	6.00194
MMEL1	2.36726	1.09314	-0.313268	0.525058	2.00864	1.03206	1.95536	-0.153175	2.02046	0.831003	1.08291	-0.147211	6.16337
RP13-436F16.1	0	0	0	0	0	0	0	0	0	0	0	0	0
TTC34	0	0	0	0	0	0	0	0	0	0	0	0	0
ABC14-1188822O7.1	0	0	0	0	0	0	0	0	0	0	0	0	0
RP11-740P5.2	0	0	0	0	0	0	0	0	0	0	0	0	0
RP11-740P5.3	0	0	0	0	0	0	0	0	0	0	0	0	0
ACTRT2	0	0	0	0	0	0	0	0	0	0	0	0	0
LINC00982	0	0	0	0	0	0	0	0	0	0	0	0	0
PRDM16	-2.32242	-2.35332	-2.30518	-2.32862	-2.36091	-2.3592	-2.39232	-2.27296	-2.33958	-2.13426	-2.26838	-2.2718	-2.26898
MIR4251	0	0	0	0	0	0	0	0	0	0	0	0	0
RP1-163G9.2	0	0	0	0	0	0	0	0	0	0	0	0	0
RP11-193J6.1	0	0	0	0	0	0	0	0	0	0	0	0	0
RP11-22L13.1	0	0	0	0	0	0	0	0	0	0	0	0	0
ARHGEF16	0	0	0	0	0	0	0	0	0	0	0	0	0
RP11-168F9.2	0	0	0	0	0	0	0	0	0	0	0	0	0
MEGF6	-0.40721	0.339076	-0.312312	4.6044	-0.60398	6.8609	5.89427	-0.126368	3.54953	1.82915	-0.0948595	-0.119508	-0.100625
MIR551A	0	0	0	0	0	0	0	0	0	0	0	0	0
RP11-46F15.2	-1.92105	-2.01458	-1.85084	-1.94634	-2.02327	-0.597625	-2.04518	-1.06583	-1.99096	-1.80823	-1.7009	-1.71484	-1.70336
TPRG1L	8.95104	8.25718	8.41247	8.01367	7.67142	8.78438	8.99699	9.12754	8.19215	7.97254	8.31833	8.67927	8.49625
WRAP73	1.54287	6.86482	1.59765	6.32085	5.70371	7.37385	6.83578	4.52154	5.80426	3.77438	1.73595	1.72188	1.73345
TP73	0	0	0	0	0	0	0	0	0	0	0	0	0
RP5-1092A11.5	-2.33924	-2.34813	-2.33429	-2.34103	-2.35031	-2.34982	-2.31926	-2.32503	-2.34418	-2.33128	-2.32371	-2.32469	-2.32388
RP5-1092A11.2	0	0	0	0	0	0	0	0	0	0	0	0	0
TP73-AS1	0.843667	5.1171	6.35681	6.2207	0.707552	6.10183	6.98822	1.06349	3.84351	3.35013	1.08619	1.0692	1.08317
CCDC27	0	0	0	0	0	0	0	0	0	0	0	0	0
SMIM1	3.27651	3.90668	3.74121	3.39855	4.08959	2.70153	2.93336	4.48179	5.24926	5.54306	5.03691	4.0388	3.2632
LRRC47	7.53314	7.64088	3.75721	6.96458	7.38006	8.07335	8.00544	6.54611	6.76442	6.25213	5.7534	5.96685	6.83932
RN7SL574P	-2.03651	-2.14745	-1.95363	-2.06635	-2.1593	-1.54623	-2.19998	-1.79867	-2.11903	-1.90333	-1.77664	-0.307171	-1.77954
RP1-286D6.5	-1.45727	-0.916317	-1.36942	-1.48891	-1.57092	0.170427	-0.649257	-1.20516	-1.54475	-1.31609	-1.1818	-1.19924	0.668981
CEP104	6.75878	5.67333	5.04984	3.5733	3.14718	7.78907	7.38354	5.86364	7.00818	7.35769	4.15079	7.86293	5.85292
DFFB	1.34974	4.09892	1.54746	-0.602536	-0.74991	5.6661	3.98154	-0.283338	0.313572	1.29375	-0.241102	-0.272643	-0.246674
C1orf174	8.2089	7.69198	7.80509	7.3447	4.1674	7.81936	7.51276	8.60898	7.48028	7.70582	8.04836	7.60698	4.23588
LINC01134	0.74988	0.649051	3.86333	4.91501	5.77407	3.25268	2.66122	3.82582	4.00928	4.66916	0.972749	3.52033	0.969953
LINC01346	0	0	0	0	0	0	0	0	0	0	0	0	0
RP13-614K11.2	0	0	0	0	0	0	0	0	0	0	0	0	0
EEF1DP6	0	0	0	0	0	0	0	0	0	0	0	0	0
RP5-1166F10.1	0	0	0	0	0	0	0	0	0	0	0	0	0
RP1-37J18.1	0	0	0	0	0	0	0	0	0	0	0	0	0
RP1-37J18.2	-1.88961	-0.88469	-1.85328	-1.90269	-1.97073	-1.96713	-1.99015	-1.78536	-1.92578	-1.83123	-1.7757	-1.78291	-1.77698
AJAP1	-1.7593	-1.49071	-0.985861	-1.77349	-1.51675	-1.84302	-1.84947	-1.64618	-1.79855	-1.69596	-1.6357	-1.64353	-1.63709
RP11-542C10.1	0	0	0	0	0	0	0	0	0	0	0	0	0
RP1-58B11.1	0	0	0	0	0	0	0	0	0	0	0	0	0
RP3-491M17.1	0	0	0	0	0	0	0	0	0	0	0	0	0
RP11-154H17.1	-2.30993	-2.32458	-2.30175	-2.31287	-2.32818	-2.25126	-2.34174	-2.28647	-2.31807	-2.29679	-2.2843	-2.28592	-2.28458
MIR4417	0	0	0	0	0	0	0	0	0	0	0	0	0
MIR4689	0	0	0	0	0	0	0	0	0	0	0	0	0
NPHP4	-1.33171	2.73771	-1.20091	-1.37881	-1.62382	-1.61087	5.48672	-0.95634	-1.46195	-1.12151	-0.921565	-0.947534	-0.926153
KCNAB2	8.37369	7.42864	7.35255	7.98851	7.6728	8.64518	8.94581	5.79967	7.06796	6.23649	6.99175	6.25704	6.31463
CHD5	-2.32242	-2.35332	-2.30518	-2.32862	-2.36091	-2.3592	-2.39232	-2.27296	-2.33958	-2.13426	-2.26838	-2.2718	-2.26898
RPL22	6.84766	7.12936	5.83936	7.83344	7.77359	7.38416	7.87666	4.07943	6.53714	5.8399	5.80789	6.92915	4.28148
RP1-120G22.11	0	0	0	0	0	0	0	0	0	0	0	0	0
RNF207	-2.06569	-2.18711	-1.97433	-2.09859	-2.20141	0.0780341	-2.25558	-1.80351	-2.15666	-1.91888	-1.77922	-1.79736	-1.78243
ICMT	7.78865	7.75648	3.60916	8.01206	4.34804	7.88578	7.71119	6.44857	6.17315	5.72545	5.2409	6.67396	8.48599
LINC00337	0	0	0	0	0	0	0	0	0	0	0	0	0
HES3	0	0	0	0	0	0	0	0	0	0	0	0	0
GPR153	-1.0271	2.78491	-0.878503	5.2466	-1.19217	2.28365	2.49658	-0.600667	-1.10462	-0.788308	-0.561161	-0.590663	-0.566373
ACOT7	9.67436	9.52046	8.90331	9.48345	9.77825	8.53836	8.1247	10.0214	10.1924	10.7309	10.3612	10.7059	10.2344
RP1-202O8.3	0	0	0	0	0	0	0	0	0	0	0	0	0
HES2	0	0	0	0	0	0	0	0	0	0	0	0	0
ESPN	-1.30308	-1.388	0.975499	-0.577187	-1.39555	0.401433	0.315919	-1.03289	-1.37312	-1.15179	-1.00786	-1.02655	-1.01116
MIR4252	0	0	0	0	0	0	0	0	0	0	0	0	0
RP1-202O8.2	0	0	0	0	0	0	0	0	0	0	0	0	0
TNFRSF25	5.09691	6.18809	1.43483	5.76721	5.32731	7.94391	6.66826	1.56373	4.10485	1.47434	1.58376	1.56877	4.28826
PLEKHG5	-2.05855	-2.12745	-1.98814	-2.08391	-2.13578	-0.687132	-2.16136	-1.85647	-2.11235	-1.9454	-1.83775	-1.85173	-1.84022
NOL9	0.582787	4.26267	0.662028	7.32186	0.426984	6.74248	6.9347	0.824315	2.11107	2.59697	0.848746	1.76596	4.69587
RNU6-731P	-2.14231	-2.16503	-2.12964	-2.14688	-2.17061	-2.05139	-2.09632	-2.10596	-2.15493	-2.12196	-2.10259	-2.1051	-2.10303
RP11-58A11.2	-2.02734	-2.06001	-2.00912	-2.0339	-2.06803	-2.06623	-1.69114	-1.97505	-2.04548	-1.99806	-1.9702	-1.97382	-1.97084
TAS1R1	-2.33924	-2.34813	-2.33429	-2.34103	-2.35031	-2.34982	-2.31926	-2.32503	-2.34418	-2.33128	-2.32371	-2.32469	-2.32388
ZBTB48	1.65752	6.53409	5.73149	6.03642	6.21405	6.62504	6.86837	1.82275	5.64813	4.47186	1.84069	1.82725	1.8383
KLHL21	7.26375	6.39681	7.13192	5.87479	2.87776	7.7555	7.48895	5.23444	6.69711	5.65215	3.02282	6.25266	4.59243
PHF13	1.26154	4.68585	6.47031	4.76897	1.15164	6.33936	5.70069	5.48796	5.1884	4.76067	1.46838	1.4535	1.46573
THAP3	5.20644	4.68494	1.41251	6.92167	1.24992	6.35374	6.51998	3.5557	4.59046	4.22798	4.08816	1.54159	1.55355
DNAJC11	5.94805	5.25078	6.21811	4.80555	1.3172	6.50114	6.78009	3.95939	4.50708	2.14266	1.61608	2.3147	1.61354
RP11-242F24.1	0	0	0	0	0	0	0	0	0	0	0	0	0
RP11-312B8.1	3.22907	-0.189589	-0.0440906	2.4528	-0.208904	1.09795	2.05264	1.96554	-0.15209	0.920374	2.67485	2.45493	2.95819
CAMTA1	12.328	11.9873	12.3115	11.5703	11.8435	10.8466	10.7447	12.7934	11.6853	13.0433	13.3918	12.5968	12.287
RP11-312B8.2	0	0	0	0	0	0	0	0	0	0	0	0	0
RP11-334N17.1	0	0	0	0	0	0	0	0	0	0	0	0	0
RNU1-8P	0	0	0	0	0	0	0	0	0	0	0	0	0
CAMTA1-IT1	-1.94794	-2.0758	-1.86074	-1.97934	-2.08924	-2.08622	-2.13178	-0.210526	-2.03477	-1.80781	-0.403342	-1.69182	-1.67757
RP3-453P22.2	0	0	0	0	0	0	0	0	0	0	0	0	0
RP4-549F15.1	0	0	0	0	0	0	0	0	0	0	0	0	0
RP11-338N10.1	0	0	0	0	0	0	0	0	0	0	0	0	0
RP11-338N10.2	0	0	0	0	0	0	0	0	0	0	0	0	0
RP11-338N10.3	-2.02957	-2.11231	-1.98065	-2.04719	-2.11657	-1.01783	-2.12848	-1.88917	-2.07829	-1.95095	-1.87617	-1.88588	-1.87788
VAMP3	9.85084	9.21553	6.54876	9.3471	8.17125	8.37491	8.87532	9.04728	9.53404	9.10528	8.52323	9.05607	8.5793
RP3-467L1.6	-1.98896	-2.02907	-1.96659	-1.99702	-2.03892	-1.51182	-2.05405	-1.92477	-2.01124	-1.95301	-1.91882	-1.92326	-1.9196
PER3	4.70568	3.61467	6.28919	1.76941	5.47669	5.64026	5.59455	4.21074	5.61994	7.35441	4.51363	1.94111	1.95143
RP3-467L1.4	2.68916	-0.907546	2.51472	-0.825518	-0.930916	1.25829	-1.03907	-0.506546	1.76066	3.18324	0.675705	-0.496896	-0.473466
UTS2	2.85117	2.00425	-1.11661	-1.25737	-1.37671	2.77041	0.9173	-0.842702	-1.29919	-1.02769	-0.803756	-0.83284	-0.808893
TNFRSF9	-1.02164	-1.15783	-0.932359	2.83613	-1.1895	3.61403	2.87974	-0.654479	3.49621	-0.849453	-0.61343	-0.644085	-0.618846
RP5-892F13.2	-1.78733	-1.8592	-1.74725	-1.80177	-1.87685	-1.52873	-1.88572	-1.67231	-0.786898	-1.72292	-1.66165	-1.66961	-1.66306
PARK7	12.6786	12.427	12.9069	12.457	12.7155	11.6655	11.9469	12.8435	12.7645	13.117	13.2616	13.3321	12.6674
Y_RNA	5.18388	5.39374	5.38547	5.22928	5.5297	5.85915	5.1975	5.72174	5.58821	5.42953	5.48759	5.32908	5.32027
ERRFI1	-1.83333	-2.01674	-1.70528	-1.87945	-2.04613	0.972007	-2.15817	-1.46584	-1.96084	1.61727	-1.4318	-1.45722	-1.43629
RP11-431K24.1	-1.98896	-2.02907	-1.96659	-1.99702	-2.03892	-1.51182	-2.05405	-1.92477	-2.01124	-1.95301	-1.91882	-1.92326	-1.9196
CTA-215D11.4	0	0	0	0	0	0	0	0	0	0	0	0	0
RP11-431K24.2	0	0	0	0	0	0	0	0	0	0	0	0	0
RP11-431K24.3	0	0	0	0	0	0	0	0	0	0	0	0	0
RNU1-7P	0	0	0	0	0	0	0	0	0	0	0	0	0
RP11-431K24.4	0	0	0	0	0	0	0	0	0	0	0	0	0
RNU6-991P	0	0	0	0	0	0	0	0	0	0	0	0	0
SLC45A1	-1.80142	-1.90528	-1.7435	-1.82229	-1.92656	-0.352687	-1.93979	-1.63518	-1.85911	-1.16895	-1.61978	-1.63128	-1.62182
RERE	5.62675	5.87862	5.57569	6.00593	6.79593	6.16351	6.75743	4.23474	6.71506	4.7543	2.64906	5.42266	3.11596
RP5-1115A15.1	-1.44234	-0.653833	-1.36958	-1.46854	-1.5399	-0.102294	-1.55698	-1.23353	0.224886	-1.32541	-1.21419	-1.22863	-1.21674
SNORA77	0	0	0	0	0	0	0	0	0	0	0	0	0
RP5-1115A15.2	-2.19309	-2.21035	-2.18346	-2.19656	-2.21459	-2.21364	-2.09163	-2.16546	-2.20268	-2.17762	-2.1629	-2.16482	-2.16324
RPL7P11	-2.31484	-2.33582	-2.30313	-2.21008	-2.34097	-2.33982	-2.36114	-2.28125	-2.32649	-2.29603	-2.27814	-2.28046	-2.27855
RPL7P7	0	0	0	0	0	0	0	0	0	0	0	0	0
RP4-633I8.3	0	0	0	0	0	0	0	0	0	0	0	0	0
RP4-633I8.4	-1.87157	-1.94246	-1.83204	-1.88581	-1.95987	-0.742074	-1.98008	-1.75811	-1.91094	-1.80804	-1.7476	-1.75545	-1.74899
RPL23AP19	0	0	0	0	0	0	0	0	0	0	0	0	0
ENO1	12.3733	12.626	12.256	12.5227	12.7571	12.4716	12.706	12.2762	12.9301	13.1423	12.579	12.9929	12.3943
MIR6728	0	0	0	0	0	0	0	0	0	0	0	0	0
ENO1-IT1	-1.56183	-1.67272	-1.49574	-0.368871	-1.67615	-0.850225	-1.69051	-1.37215	-1.62765	-1.45561	-0.143824	-1.3677	-1.35689
ENO1-AS1	1.88861	1.69254	-0.0885035	-0.146363	-0.212334	1.50388	1.7815	0.980645	2.15965	1.83047	1.859	0.00805017	2.31831
RNU6-304P	0	0	0	0	0	0	0	0	0	0	0	0	0
HMGN2P17	-1.43678	-0.780175	-1.37839	-1.45781	-0.825042	-1.50804	-1.23926	-1.26919	-0.694131	-1.34294	-0.70991	-1.26526	-1.25572
RP3-477M7.5	2.70674	2.46784	1.18757	2.70454	-0.410088	2.7338	2.91491	2.53506	-0.348988	-0.196243	-0.0931054	-0.10698	-0.0955659
RP3-477M7.6	0	0	0	0	0	0	0	0	0	0	0	0	0
CA6	5.16034	4.46225	4.22693	4.09034	3.45467	3.65367	4.30858	0.561693	0.273903	0.459129	0.584206	0.567365	0.581219
RN7SL451P	0	0	0	0	0	0	0	0	0	0	0	0	0
SLC2A7	-2.02734	-2.06001	-2.00912	-2.0339	-2.06803	-2.06623	-1.69114	-1.97505	-2.04548	-1.99806	-1.9702	-1.97382	-1.97084
SLC2A5	-1.0581	-1.27926	-0.897614	-1.1159	-1.32063	3.17376	7.01766	-0.597533	-0.0112417	-0.800198	-0.554865	5.80175	-0.560493
SCARNA16	-2.33924	-2.34813	-2.33429	-2.34103	-2.35031	-2.34982	-2.31926	-2.32503	-2.34418	-2.33128	-2.32371	-2.32469	-2.32388
GPR157	-0.99976	3.66753	-0.910949	-1.02863	-1.17184	3.65766	3.41591	-0.637735	2.5007	-0.83449	-0.596312	-0.627246	-0.601776
MIR34A	-1.91027	-2.14971	4.68371	-1.95836	-2.20852	-2.1953	-2.5189	-1.527	-2.04325	-1.69565	-1.49149	-1.51801	-1.49618
RP3-510D11.2	0	0	0	0	0	0	0	0	0	0	0	0	0
RP3-510D11.4	0	0	0	0	0	0	0	0	0	0	0	0	0
H6PD	6.67978	6.54109	2.02166	5.8536	1.89659	7.09629	7.49781	4.9181	5.62662	4.29786	2.13843	5.55575	2.13628
SPSB1	3.24715	6.29113	5.14229	6.52186	6.44228	5.4058	6.07331	7.55729	6.45515	5.96737	7.54378	6.0587	7.66362
RNA5SP40	-2.19309	-2.21035	-2.18346	-2.19656	-2.21459	-2.21364	-2.09163	-2.16546	-2.20268	-2.17762	-2.1629	-2.16482	-2.16324
RP13-392I16.1	0	0	0	0	0	0	0	0	0	0	0	0	0
SLC25A33	0.716355	4.80123	2.66172	4.93506	3.86248	4.61775	4.86068	0.913563	3.28016	2.77726	0.934178	3.35664	0.931437
RP13-15M17.1	-2.18105	-2.31174	-2.10816	-2.2073	-2.34384	-2.33662	-2.38657	-1.97187	-2.25363	-2.06392	-1.95249	-0.600989	-1.95505
TMEM201	-1.35178	-1.57855	-1.2253	-1.39733	-1.63425	1.82836	5.4989	-0.988804	-1.47773	-1.14853	-0.955177	-0.980289	-0.959613
PIK3CD	9.88215	9.80803	9.71411	9.97586	9.8122	11.0969	10.9253	7.94108	10.0604	8.31063	9.06945	7.20317	9.21721
PIK3CD-AS1	-1.19123	-1.32515	-1.08449	-1.22186	-1.35551	3.215	3.15355	1.43102	2.66292	-0.99233	-0.760226	-0.790371	-0.765551
RP11-558F24.2	-2.30993	-2.32458	-2.30175	-2.31287	-2.32818	-2.25126	-2.34174	-2.28647	-2.31807	-2.29679	-2.2843	-2.28592	-2.28458
PIK3CD-AS2	-1.46999	-1.56305	-1.38243	-1.50153	-1.56922	-0.362813	0.179102	-1.2187	0.507627	-1.32928	-1.19542	-1.21281	-1.19849
CLSTN1	5.79882	6.93698	6.98562	6.66313	6.72171	8.53757	8.30605	5.62251	4.94515	4.71375	3.14609	4.14389	5.55436
MZT1P1	0	0	0	0	0	0	0	0	0	0	0	0	0
AL357140.1	0	0	0	0	0	0	0	0	0	0	0	0	0
CTNNBIP1	7.81009	7.43755	7.34202	7.8281	8.56641	7.73682	7.92004	7.86276	8.36098	8.63737	9.14414	8.33263	8.23759
RP11-84A14.5	0	0	0	0	0	0	0	0	0	0	0	0	0
LZIC	7.44335	7.29267	8.41116	8.11798	6.44832	7.74609	7.78631	8.72247	7.74128	7.63949	7.80758	7.9929	7.87439
RP11-84A14.4	2.58856	2.61144	0.174889	0.109463	2.84595	2.17	1.2037	2.50695	1.60639	1.82248	0.29596	2.84365	1.25929
NMNAT1	3.43205	6.22203	5.86151	5.7703	5.70451	5.04782	5.84913	1.86766	6.2351	1.79298	2.53825	1.87193	5.08638
RN7SKP269	-1.83777	-1.92935	-1.75486	-1.86763	-1.94147	-1.93874	-0.391869	-0.238563	-1.9074	-1.70453	-1.57779	-1.59425	-1.5807
RP11-84A14.6	0	0	0	0	0	0	0	0	0	0	0	0	0
MIR5697	0	0	0	0	0	0	0	0	0	0	0	0	0
RP11-807G9.2	0	0	0	0	0	0	0	0	0	0	0	0	0
RBP7	6.51344	6.79455	5.94591	6.56281	4.07132	6.23959	6.4042	5.17553	7.12669	5.61076	5.10992	6.34162	5.7639
UBE4B	2.55302	6.8001	5.46518	5.43597	2.72175	6.57105	7.65422	6.7691	6.34417	5.51677	5.18962	7.13255	2.67328
RP11-496H15.2	-2.31289	-2.33136	-2.30259	-2.3166	-2.3359	-2.33488	-2.35338	-2.28333	-2.22724	-2.29634	-2.28059	-2.28264	-2.28095
PGAM1P11	-2.30993	-2.32458	-2.30175	-2.31287	-2.32818	-2.25126	-2.34174	-2.28647	-2.31807	-2.29679	-2.2843	-2.28592	-2.28458
RNU6-828P	0	0	0	0	0	0	0	0	0	0	0	0	0
KIF1B	7.26911	5.73567	3.13367	6.24747	5.40726	6.03634	6.74244	7.08769	7.59729	5.23499	4.57573	7.5763	5.783
MIR1273D	0	0	0	0	0	0	0	0	0	0	0	0	0
RNU6-37P	-2.10268	-2.13751	-2.08326	-2.10968	-2.14606	-2.14414	-2.16948	-2.04694	-1.76029	-2.07147	-2.04177	-2.04563	-2.04245
RN7SL731P	0	0	0	0	0	0	0	0	0	0	0	0	0
PGD	11.0014	11.1032	11.251	11.1615	11.4078	10.7508	10.5008	11.7652	11.7764	12.0308	11.2784	11.7911	11.9653
RP4-736L20.3	0	0	0	0	0	0	0	0	0	0	0	0	0
APITD1-CORT	0	0	0	0	0	0	0	0	0	0	0	0	0
APITD1	-0.552143	2.57098	-0.504084	1.43694	2.21557	1.2692	1.26545	1.85093	0.60157	-0.472958	-0.326631	-0.353247	-0.331332
CORT	0	0	0	0	0	0	0	0	0	0	0	0	0
DFFA	1.56286	7.1698	1.61669	5.92812	5.44087	7.00397	7.0403	3.80055	5.0805	2.889	4.70943	1.73916	1.75059
RP5-1113E3.3	0	0	0	0	0	0	0	0	0	0	0	0	0
PEX14	1.68925	4.08177	0.668619	4.15724	3.50578	3.76145	4.64154	0.796547	3.36549	2.99049	3.15364	1.68788	0.81364
RN7SL614P	0	0	0	0	0	0	0	0	0	0	0	0	0
CASZ1	-1.12239	3.6564	-0.969978	-1.17728	5.72782	4.27767	-1.56915	-0.685005	-1.27415	-0.877467	-0.644485	-0.674745	-0.649831
RP4-734G22.3	-1.66967	-1.90039	-1.54098	-1.71601	5.05037	-1.94432	-2.19136	-0.102119	-1.79781	-1.46287	-1.26615	-1.2917	-1.27066
HSPE1P24	0	0	0	0	0	0	0	0	0	0	0	0	0
C1orf127	-1.9274	-1.75553	-1.90454	-1.93563	-1.97845	-1.59084	-1.9909	-1.8618	-1.95016	-1.89066	-1.85572	-1.86026	-1.85652
CFL1P6	-2.32911	-2.36889	-2.30692	-2.3371	-2.37866	-2.37646	-2.42107	-2.26543	-2.3512	-2.29345	-2.25953	-2.05733	-2.26031
TARDBP	6.09385	6.92834	5.50039	7.77158	8.07308	8.53375	7.80937	5.68048	6.21245	4.92778	6.50026	6.54898	3.55128
RP4-635E18.9	0	0	0	0	0	0	0	0	0	0	0	0	0
MASP2	-1.8943	-1.95575	-1.86002	-1.90664	-1.97084	-0.974928	-1.98823	-1.79593	-1.92843	-1.83921	-1.78682	-1.79362	-1.78802
RP4-635E18.8	-1.20628	0.646427	-1.08819	-1.227	1.48409	1.80295	0.741385	-0.867405	-1.24987	-1.01652	-0.836011	-0.859455	-0.840152
SRM	7.66967	7.90571	6.83085	7.61339	7.51712	8.51678	9.00562	6.26586	7.27766	7.04919	7.85772	8.04143	6.58536
EXOSC10	7.45537	7.73861	3.82013	7.53186	8.22609	8.86475	8.62743	6.6539	7.28149	5.73089	6.99362	6.18256	3.86444
RP4-635E18.7	0	0	0	0	0	0	0	0	0	0	0	0	0
RP4-635E18.6	-2.06661	-1.04443	-2.01077	-2.08672	-2.14065	-2.13945	-2.15625	-1.90636	-2.12221	-1.97687	-1.89151	-1.9026	-1.89347
MTOR	0.43542	5.41697	0.506471	4.57182	0.30146	6.66575	5.68432	0.65636	5.35692	3.78683	0.679312	0.662136	0.676263
MTOR-AS1	-1.92922	-1.98045	-1.90065	-1.93951	-1.99303	-1.22688	-2.00891	-1.84722	-1.95767	-1.8833	-1.83963	-1.8453	-1.84063
RNU6-537P	0	0	0	0	0	0	0	0	0	0	0	0	0
ANGPTL7	0	0	0	0	0	0	0	0	0	0	0	0	0
RNU6-291P	0	0	0	0	0	0	0	0	0	0	0	0	0
RPL39P6	0	0	0	0	0	0	0	0	0	0	0	0	0
UBIAD1	7.02885	6.66709	7.30219	6.2826	6.89957	8.15341	8.33053	2.66461	4.76882	4.68227	2.67737	3.13745	2.67566
UBE2V2P3	-1.84877	-1.92406	-1.80678	-1.86389	-1.94255	-1.93839	-1.00576	-1.33725	-1.89059	-1.78129	-1.7171	-1.72543	-1.71857
RP11-149P14.1	0	0	0	0	0	0	0	0	0	0	0	0	0
DISP3	-1.94615	-2.05478	-1.85303	-1.97968	-1.40407	0.20084	-2.11679	-1.67892	-2.0276	-1.79651	-1.65416	-1.67265	-1.65743
RP1-69M21.2	0	0	0	0	0	0	0	0	0	0	0	0	0
FBXO2	4.12715	3.14979	0.392021	3.28518	4.27631	4.4815	4.33633	2.00204	0.260919	0.436224	3.20038	0.539457	0.552704
FBXO44	6.38283	4.48414	5.44876	4.55791	5.07038	6.44057	5.4249	2.97672	2.97103	3.31451	1.57492	1.56087	1.57242
FBXO6	7.29625	6.51221	4.86585	6.97509	4.57091	7.49073	7.44596	4.32202	6.44707	5.02323	6.51715	4.82705	6.40197
MAD2L2	8.15156	7.89852	7.99348	7.68679	7.83089	7.98695	7.73688	6.35986	7.72555	6.5066	7.76398	6.04134	7.20615
DRAXIN	-1.39546	-1.68233	-1.23546	-1.45308	-1.75278	4.83558	-2.07485	-0.936292	-1.55478	-1.13834	-0.893754	-0.92552	8.80123
AGTRAP	9.31515	9.57036	9.10035	9.05726	8.94991	9.36695	9.40084	8.97824	10.1697	9.98776	9.35417	9.3331	8.95636
C1orf167	-1.90082	-1.97262	-1.86077	-1.91524	-1.99025	-1.17975	-2.01433	-1.78588	-1.94069	-1.83646	-1.40233	-1.78319	-1.77664
RP11-56N19.5	0	0	0	0	0	0	0	0	0	0	0	0	0
MTHFR	3.53201	7.51293	6.94196	6.04552	7.12887	7.18852	7.20576	6.88333	6.79461	6.79541	3.60376	7.03168	8.35513
CLCN6	1.9785	3.90945	7.49553	5.70852	4.86076	6.05025	5.88984	5.87203	3.77929	4.03796	3.08	4.09521	4.49693
NPPA-AS1	3.03704	5.36084	5.87345	4.2523	5.03269	3.71853	4.59035	7.51245	5.48632	6.05695	5.44197	6.04375	6.3629
NPPA-AS1_1	0	0	0	0	0	0	0	0	0	0	0	0	0
NPPA-AS1_2	0	0	0	0	0	0	0	0	0	0	0	0	0
NPPA	0.353918	0.890191	4.36401	0.329743	0.216158	2.74166	0.103991	5.19216	2.72398	3.61614	4.03373	3.83553	3.87239
NPPA-AS1_3	0	0	0	0	0	0	0	0	0	0	0	0	0
NPPB	0	0	0	0	0	0	0	0	0	0	0	0	0
RP5-934G17.6	0	0	0	0	0	0	0	0	0	0	0	0	0
RNU5E-1	-1.96072	-2.01014	-1.93316	-1.97065	-2.02228	-2.01955	-2.04024	-1.88163	-1.29225	-1.91643	-1.8743	-1.87977	-1.87527
RNU5E-4P	0	0	0	0	0	0	0	0	0	0	0	0	0
KIAA2013	9.75542	9.59026	8.69216	9.73492	9.94591	9.61615	9.73481	9.55359	10.0396	9.48529	9.3829	9.44711	9.38906
PLOD1	8.18272	8.26322	7.47192	7.85129	8.82913	8.06448	8.16927	6.72666	8.65188	8.67238	6.98296	8.39433	7.50082
MFN2	11.571	11.5892	10.2021	9.65893	11.3991	11.422	10.8865	12.2637	12.4368	12.9216	12.2301	12.0375	10.9376
RP5-1077B9.5	0	0	0	0	0	0	0	0	0	0	0	0	0
MIIP	8.01969	7.78971	6.99276	7.5698	7.79679	7.89502	7.77863	5.32868	7.7713	6.60202	7.80417	7.39606	7.01738
MIR6729	0	0	0	0	0	0	0	0	0	0	0	0	0
RN7SL649P	0	0	0	0	0	0	0	0	0	0	0	0	0
TNFRSF8	6.85643	6.10491	2.52206	7.25782	7.13493	6.66202	5.47713	2.60076	6.60652	4.80609	5.34698	5.80584	2.61193
RNU6-777P	0	0	0	0	0	0	0	0	0	0	0	0	0
RPL23AP89	0	0	0	0	0	0	0	0	0	0	0	0	0
TNFRSF1B	11.1282	11.3202	8.53325	11.3818	9.9227	11.4559	11.6694	8.3452	11.6844	9.7312	8.91146	9.26362	8.75749
MIR4632	0	0	0	0	0	0	0	0	0	0	0	0	0
RP5-1118D24.2	-2.09428	-2.12224	-2.07868	-2.09989	-2.12911	-1.83711	-2.14666	-2.04952	-2.10981	-2.06921	-2.04537	-2.04847	-2.04592
SNORA70	-1.67876	-1.79877	-1.61182	-1.70286	-1.82225	-0.0742345	-1.83833	-0.253409	-1.74541	-1.57119	-1.46886	-1.48215	-1.47121
VPS13D	6.08506	5.18206	3.05142	6.87772	7.19848	8.14834	8.46258	5.75405	6.77335	5.72048	4.16487	3.11347	7.38773
SNORA59A	-2.31075	-2.24487	-2.30199	-2.31391	-2.33032	-2.32945	-2.34495	-2.2856	-2.31948	-2.29667	-2.28327	-2.28501	-2.28358
RP5-888M10.2	-2.32242	-2.35332	-2.30518	-2.32862	-2.36091	-2.3592	-2.39232	-2.27296	-2.33958	-2.13426	-2.26838	-2.2718	-2.26898
DHRS3	9.67592	9.38586	10.3927	9.59189	9.80083	9.36895	9.19269	10.1732	8.60855	9.36695	10.4408	9.60456	10.2776
RNU6ATAC18P	0	0	0	0	0	0	0	0	0	0	0	0	0
MIR6730	0	0	0	0	0	0	0	0	0	0	0	0	0
RP11-474O21.5	0.428899	4.4735	2.31258	0.405744	0.894649	2.43162	1.5225	4.95761	3.43699	3.90479	4.95699	2.08824	1.61796
AADACL4	0	0	0	0	0	0	0	0	0	0	0	0	0
RP11-474O21.2	0	0	0	0	0	0	0	0	0	0	0	0	0
AADACL3	0	0	0	0	0	0	0	0	0	0	0	0	0
C1orf158	0	0	0	0	0	0	0	0	0	0	0	0	0
PRAMEF12	0	0	0	0	0	0	0	0	0	0	0	0	0
PRAMEF1	0	0	0	0	0	0	0	0	0	0	0	0	0
RP5-845O24.8	0	0	0	0	0	0	0	0	0	0	0	0	0
PRAMEF11	0	0	0	0	0	0	0	0	0	0	0	0	0
PRAMEF30P	0	0	0	0	0	0	0	0	0	0	0	0	0
HNRNPCL1	0	0	0	0	0	0	0	0	0	0	0	0	0
PRAMEF2	0	0	0	0	0	0	0	0	0	0	0	0	0
PRAMEF4	0	0	0	0	0	0	0	0	0	0	0	0	0
PRAMEF10	0	0	0	0	0	0	0	0	0	0	0	0	0
PRAMEF7	0	0	0	0	0	0	0	0	0	0	0	0	0
RNU6-1072P	0	0	0	0	0	0	0	0	0	0	0	0	0
PRAMEF29P	0	0	0	0	0	0	0	0	0	0	0	0	0
PRAMEF6	0	0	0	0	0	0	0	0	0	0	0	0	0
PRAMEF28	0	0	0	0	0	0	0	0	0	0	0	0	0
PRAMEF27	0	0	0	0	0	0	0	0	0	0	0	0	0
PRAMEF25	0	0	0	0	0	0	0	0	0	0	0	0	0
HNRNPCL3	0	0	0	0	0	0	0	0	0	0	0	0	0
PRAMEF34P	0	0	0	0	0	0	0	0	0	0	0	0	0
PRAMEF35P	0	0	0	0	0	0	0	0	0	0	0	0	0
HNRNPCL2	0	0	0	0	0	0	0	0	0	0	0	0	0
PRAMEF36P	0	0	0	0	0	0	0	0	0	0	0	0	0
RP13-221M14.2	0	0	0	0	0	0	0	0	0	0	0	0	0
PRAMEF26	0	0	0	0	0	0	0	0	0	0	0	0	0
HNRNPCL4	0	0	0	0	0	0	0	0	0	0	0	0	0
PRAMEF9	0	0	0	0	0	0	0	0	0	0	0	0	0
PRAMEF13	0	0	0	0	0	0	0	0	0	0	0	0	0
PRAMEF18	0	0	0	0	0	0	0	0	0	0	0	0	0
PRAMEF31P	0	0	0	0	0	0	0	0	0	0	0	0	0
PRAMEF5	0	0	0	0	0	0	0	0	0	0	0	0	0
PRAMEF32P	0	0	0	0	0	0	0	0	0	0	0	0	0
RNU6-443P	0	0	0	0	0	0	0	0	0	0	0	0	0
PRAMEF8	0	0	0	0	0	0	0	0	0	0	0	0	0
PRAMEF15	0	0	0	0	0	0	0	0	0	0	0	0	0
PRAMEF33P	0	0	0	0	0	0	0	0	0	0	0	0	0
RP11-219C24.10	0	0	0	0	0	0	0	0	0	0	0	0	0
PRAMEF14	0	0	0	0	0	0	0	0	0	0	0	0	0
PRAMEF19	0	0	0	0	0	0	0	0	0	0	0	0	0
PRAMEF17	0	0	0	0	0	0	0	0	0	0	0	0	0
PRAMEF20	0	0	0	0	0	0	0	0	0	0	0	0	0
LRRC38	0	0	0	0	0	0	0	0	0	0	0	0	0
RP4-597A16.2	0	0	0	0	0	0	0	0	0	0	0	0	0
BRWD1P1	0	0	0	0	0	0	0	0	0	0	0	0	0
PDPN	0	0	0	0	0	0	0	0	0	0	0	0	0
RNA5SP41	0	0	0	0	0	0	0	0	0	0	0	0	0
CTA-520D8.2	0	0	0	0	0	0	0	0	0	0	0	0	0
SCARNA11	0	0	0	0	0	0	0	0	0	0	0	0	0
PRDM2	6.77851	7.32488	8.22149	7.30542	7.03444	7.95583	8.41812	4.12375	7.2838	6.48445	3.62557	6.61164	4.14623
KAZN	3.90027	-0.0123878	0.196413	4.5628	-0.0413477	-0.0349339	-0.175027	2.77406	4.0703	4.8532	0.381348	3.12848	5.47254
RNU6-1265P	0	0	0	0	0	0	0	0	0	0	0	0	0
RP11-344F13.1	0	0	0	0	0	0	0	0	0	0	0	0	0
RP4-704D23.1	0	0	0	0	0	0	0	0	0	0	0	0	0
TBCAP2	0	0	0	0	0	0	0	0	0	0	0	0	0
TMEM51-AS1	-1.0427	-2.155	-2.01949	-2.08548	-2.16276	-2.16182	-2.17569	-1.92877	-2.11633	-1.99004	-1.91587	-1.9255	-1.91757
TMEM51	-1.61349	-1.83149	-1.4919	-1.65728	-1.88504	-0.888402	4.82769	-1.26454	-1.73457	-1.41809	-1.23222	-1.25636	-1.23648
C1orf195	0	0	0	0	0	0	0	0	0	0	0	0	0
RP1-21O18.3	0	0	0	0	0	0	0	0	0	0	0	0	0
RP5-903E17.2	-2.11854	-2.31577	-2.00614	-2.15902	-2.33762	-2.33269	-2.45437	-1.79596	-2.23047	-1.93791	-1.76608	1.25611	-1.77002
FHAD1	-1.64665	-1.7395	-1.59486	-1.6653	-1.74562	-1.74519	-0.735379	-1.49803	-0.517271	-1.56343	-1.48426	-1.49454	-1.48608
RP3-467K16.2	0	0	0	0	0	0	0	0	0	0	0	0	0
RP3-467K16.7	0	0	0	0	0	0	0	0	0	0	0	0	0
RP3-467K16.4	-1.42894	1.55331	-1.29701	-1.47645	-1.72358	5.92455	-1.9241	-1.05033	-1.56031	-1.21693	-1.01525	-1.04144	-1.01988
EFHD2	10.9156	10.8682	10.2428	10.7238	10.6566	11.2278	11.1135	8.47556	11.1944	9.50292	9.82975	9.42094	9.29082
CTRC	-1.73079	-1.79969	-1.69236	-1.74463	-1.81144	-0.923786	-1.297	-1.62051	-1.76906	-1.66904	-1.61029	-1.61792	-1.61164
CELA2A	0	0	0	0	0	0	0	0	0	0	0	0	0
CELA2B	0	0	0	0	0	0	0	0	0	0	0	0	0
CASP9	6.62624	6.86963	6.11853	6.93026	4.08878	7.35069	7.18328	7.47931	8.59339	7.96468	7.52898	7.98069	8.17429
DNAJC16	2.89945	6.50943	2.92719	7.29811	4.57022	7.01293	6.65924	7.51348	6.42033	6.8279	3.00323	6.7949	7.66919
SCARNA21	2.35617	2.07747	3.17226	2.28072	-0.517569	1.45084	2.89833	-0.238663	0.766853	-0.319099	-0.216958	-0.2342	-0.222031
RP4-680D5.8	-2.10109	-2.12627	-2.08705	-2.10615	-2.13245	-2.13106	-1.89259	-2.06079	-2.11507	-2.07852	-2.05706	-2.05984	-2.05755
AGMAT	-1.27859	-1.5552	-1.12431	-0.125628	-1.62313	5.17142	6.68246	-0.835847	-1.43222	-1.03067	-0.79483	-0.82546	-0.800241
RP4-680D5.2	0	0	0	0	0	0	0	0	0	0	0	0	0
CHCHD2P6	-1.23608	-1.29107	0.0415243	-0.150679	-1.29723	-0.725137	0.774355	-0.980282	-1.27884	0.131714	-0.956584	-0.974281	-0.95971
RNU7-179P	0	0	0	0	0	0	0	0	0	0	0	0	0
RP4-680D5.4	0	0	0	0	0	0	0	0	0	0	0	0	0
DDI2	1.60025	4.95482	1.65207	4.65486	6.94213	6.24324	6.06036	6.59719	4.90921	3.28719	4.76951	2.44075	1.78168
RSC1A1	0	0	0	0	0	0	0	0	0	0	0	0	0
RP4-680D5.9	0	0	0	0	0	0	0	0	0	0	0	0	0
PLEKHM2	3.69753	6.86898	7.04534	8.22481	7.12246	7.72422	8.64179	4.53156	7.51014	5.70481	6.34585	6.25862	7.44772
RP11-288I21.1	-1.55567	-0.2759	-1.46966	-1.58665	-1.63144	0.222085	-0.492622	-1.30883	-1.60677	-1.41745	-1.28597	-1.30304	-1.28898
SLC25A34	-2.06195	-2.12575	-1.9978	-2.08506	-2.13267	-0.871016	-2.15318	-1.87784	-2.11321	-1.95886	-1.86079	-1.87353	-1.86304
RP11-169K16.4	-1.45134	-1.54224	-0.744308	-1.47676	-1.546	-1.54518	-0.967265	-0.591575	-0.941295	0.0546239	-1.23002	-1.24404	-1.2325
TMEM82	0	0	0	0	0	0	0	0	0	0	0	0	0
FBLIM1	-2.09362	-2.12105	-2.07832	-2.09913	-1.84289	-2.12627	-2.1449	-2.04972	-2.10885	-2.06903	-2.04565	-2.04869	-2.04618
RPL12P14	-2.30993	-2.32458	-2.30175	-2.31287	-2.32818	-2.25126	-2.34174	-2.28647	-2.31807	-2.29679	-2.2843	-2.28592	-2.28458
UQCRHL	5.14504	5.50225	5.95934	5.5171	5.92533	3.91844	4.19389	6.49766	5.85781	6.36687	6.73876	6.33399	5.34439
RP11-169K16.8	-2.31484	-2.33582	-2.30313	-2.21008	-2.34097	-2.33982	-2.36114	-2.28125	-2.32649	-2.29603	-2.27814	-2.28046	-2.27855
FLJ37453	7.16945	5.99471	6.55282	5.7259	5.91931	5.9474	6.19934	6.09782	6.51931	6.40088	6.50463	5.90276	6.40486
SPEN	7.15901	7.91899	7.32933	6.24554	7.6778	8.77607	8.40037	6.4935	7.14462	4.88346	3.94672	8.16312	5.73701
RP1-134O19.3	0	0	0	0	0	0	0	0	0	0	0	0	0
ZBTB17	2.56387	6.46658	2.59712	5.89868	7.37505	7.48808	7.10428	5.55052	6.58661	4.33835	6.45541	5.98585	2.68495
RP11-5P18.1	0	0	0	0	0	0	0	0	0	0	0	0	0
RP11-5P18.3	0	0	0	0	0	0	0	0	0	0	0	0	0
RP11-5P18.11	0	0	0	0	0	0	0	0	0	0	0	0	0
TBC1D3P6	0	0	0	0	0	0	0	0	0	0	0	0	0
C1orf64	0	0	0	0	0	0	0	0	0	0	0	0	0
RP11-5P18.5	0	0	0	0	0	0	0	0	0	0	0	0	0
HSPB7	-2.3097	-2.32406	-2.30169	-2.31258	-2.253	-2.32679	-2.34084	-2.28671	-2.31767	-2.29683	-2.28458	-2.28617	-2.28486
CLCNKA	0	0	0	0	0	0	0	0	0	0	0	0	0
RP11-5P18.10	0	0	0	0	0	0	0	0	0	0	0	0	0
CLCNKB	0	0	0	0	0	0	0	0	0	0	0	0	0
FAM131C	-2.32874	-2.36802	-2.30682	-2.33663	-2.37767	-2.3755	-2.41944	-2.06183	-2.35055	-2.29352	-2.26003	-2.26438	-2.2608
EPHA2	-1.82551	-2.03988	-1.68698	-1.8754	-2.07446	-2.06667	-2.21957	-1.42797	1.76652	2.07764	-1.39114	-1.41864	-1.396
RP11-276H7.2	0	0	0	0	0	0	0	0	0	0	0	0	0
RP11-276H7.3	0	0	0	0	0	0	0	0	0	0	0	0	0
ARHGEF19-AS1	0	0	0	0	0	0	0	0	0	0	0	0	0
ARHGEF19	0.640522	4.38245	0.709444	4.90974	0.508347	5.54149	4.34746	3.6959	3.78985	2.93272	0.875227	5.1194	0.872316
ANO7P1	0.23495	0.123504	0.304965	1.70721	0.0990129	1.40975	1.65182	4.21439	3.89699	4.62869	3.808	3.76308	3.62232
RSG1	-1.23187	-1.48317	-1.09171	-1.28235	-1.52335	3.12298	5.41058	1.55549	-1.37144	-1.00663	-0.792368	-0.820196	-0.797284
MT1XP1	-2.12689	-2.18401	-2.09504	-1.84175	-2.19803	-2.19488	-2.2407	-2.03548	-2.15861	-2.0757	-1.73039	-2.03333	-2.02812
FBXO42	7.23952	7.50902	3.4282	7.20632	3.37343	8.27883	8.19557	7.40956	6.53497	6.991	6.17731	6.69471	4.39333
SZRD1	8.11123	8.12044	8.35652	8.86906	8.81709	8.00993	8.50264	8.56319	9.00528	9.17617	8.74075	9.009	8.57183
RP11-430L17.1	-1.89216	-1.93444	-1.86858	-1.90065	-1.94482	-1.55261	-1.69095	-1.82449	-1.91564	-1.85427	-1.81822	-1.8229	-1.81905
SPATA21	-2.30993	-2.32458	-2.30175	-2.31287	-2.32818	-2.25126	-2.34174	-2.28647	-2.31807	-2.29679	-2.2843	-2.28592	-2.28458
NECAP2	9.847	9.71375	9.06671	10.252	9.22643	10.1767	10.3383	9.17469	9.39894	9.31764	9.80951	8.96676	9.29681
RP4-798A10.2	-1.92922	-1.98045	-1.90065	-1.93951	-1.99303	-1.22688	-2.00891	-1.84722	-1.95767	-1.8833	-1.83963	-1.8453	-1.84063
CROCCP3	0.639977	2.78047	-0.14052	0.591583	0.355509	3.62702	3.25021	-0.017121	2.95418	2.17298	0.00169023	-0.0123847	1.98812
RNU1-1	-2.30993	-2.32458	-2.30175	-2.31287	-2.32818	-2.25126	-2.34174	-2.28647	-2.31807	-2.29679	-2.2843	-2.28592	-2.28458
RP4-798A10.7	0	0	0	0	0	0	0	0	0	0	0	0	0
RP4-798A10.4	0	0	0	0	0	0	0	0	0	0	0	0	0
RP5-875O13.1	-2.09663	-1.81613	-2.07997	-2.10264	-2.13386	-2.1322	-2.15298	-2.0488	-2.11323	-2.06985	-2.04437	-2.04768	-2.04496
RNU1-6P	0	0	0	0	0	0	0	0	0	0	0	0	0
FAM231B	0	0	0	0	0	0	0	0	0	0	0	0	0
RP5-875O13.6	0	0	0	0	0	0	0	0	0	0	0	0	0
NBPF1	5.45793	5.66393	1.27885	3.79635	4.47246	5.53364	5.98272	1.40391	4.48977	3.07226	1.42342	4.81737	1.42082
RP5-1182A14.5	-2.19895	-2.33859	-2.30347	-2.32057	-2.34412	-2.34288	-2.36599	-2.27995	-2.32856	-2.29583	-2.27661	-2.27911	-2.27705
CROCCP2	6.0888	5.3923	3.05058	5.85573	6.11094	7.07978	6.383	1.83454	3.64664	2.68273	1.85182	4.50199	2.51017
MST1P2	-2.06999	-2.14703	-2.01711	-2.08904	-2.15187	-2.15079	-2.16637	-1.91824	-1.06829	-1.98501	-1.90418	-1.91468	-1.90603
RP1-163M9.8	0	0	0	0	0	0	0	0	0	0	0	0	0
RNU1-3	0	0	0	0	0	0	0	0	0	0	0	0	0
FAM231A	0	0	0	0	0	0	0	0	0	0	0	0	0
RP5-875O13.7	0	0	0	0	0	0	0	0	0	0	0	0	0
EIF1AXP1	0.912136	1.01441	-0.499661	1.41299	0.774787	0.9581	-0.629353	1.64597	-0.55848	0.860817	0.600827	-0.381884	-0.362317
ESPNP	-2.09428	-2.12224	-2.07868	-2.09989	-2.12911	-1.83711	-2.14666	-2.04952	-2.10981	-2.06921	-2.04537	-2.04847	-2.04592
RP1-163M9.7	0	0	0	0	0	0	0	0	0	0	0	0	0
FAM231C	0	0	0	0	0	0	0	0	0	0	0	0	0
RP5-1182A14.7	0	0	0	0	0	0	0	0	0	0	0	0	0
CROCC	1.3004	4.96494	0.646652	4.66553	1.38159	5.73672	5.51104	0.794502	4.35264	2.54374	0.817002	4.04902	0.814015
CROCCP4	0	0	0	0	0	0	0	0	0	0	0	0	0
RNU1-4	0	0	0	0	0	0	0	0	0	0	0	0	0
MST1L	-1.8943	-1.95575	-1.86002	-1.90664	-1.97084	-0.974928	-1.98823	-1.79593	-1.92843	-1.83921	-1.78682	-1.79362	-1.78802
RP11-108M9.1	0	0	0	0	0	0	0	0	0	0	0	0	0
RP11-108M9.2	0	0	0	0	0	0	0	0	0	0	0	0	0
MIR3675	0	0	0	0	0	0	0	0	0	0	0	0	0
RP11-108M9.3	-2.31075	-2.24487	-2.30199	-2.31391	-2.33032	-2.32945	-2.34495	-2.2856	-2.31948	-2.29667	-2.28327	-2.28501	-2.28358
RNU1-5P	0	0	0	0	0	0	0	0	0	0	0	0	0
RP11-108M9.4	3.66812	3.89806	2.62475	3.946	3.93825	3.06136	2.91676	0.941444	2.54455	1.59798	4.23937	2.79235	0.956973
RP11-108M9.5	-0.983438	1.53158	-0.914961	1.82415	-1.06174	1.04801	0.821107	-0.687787	-1.02064	-0.841213	1.27088	-0.679607	-0.659746
RNU1-2	-1.89216	-1.93444	-1.86858	-1.90065	-1.94482	-1.55261	-1.69095	-1.82449	-1.91564	-1.85427	-1.81822	-1.8229	-1.81905
RP11-108M9.6	0	0	0	0	0	0	0	0	0	0	0	0	0
MFAP2	-2.19895	-2.33859	-2.30347	-2.32057	-2.34412	-2.34288	-2.36599	-2.27995	-2.32856	-2.29583	-2.27661	-2.27911	-2.27705
RP1-37C10.3	0	0	0	0	0	0	0	0	0	0	0	0	0
ATP13A2	7.33958	8.38465	3.74135	7.44182	7.96531	8.082	8.39301	7.40452	7.60731	6.88433	6.82775	4.05555	3.78845
SDHB	7.83729	8.86653	8.49156	9.16371	8.16325	8.68259	9.07207	6.88472	8.47181	7.51363	7.86806	8.11343	7.46881
PADI2	5.26119	7.59405	2.39918	7.85553	5.15685	4.45309	6.10123	5.72575	9.92699	7.1956	2.50385	2.49295	2.50191
RP11-380J14.1	0	0	0	0	0	0	0	0	0	0	0	0	0
RP11-380J14.4	0	0	0	0	0	0	0	0	0	0	0	0	0
PADI1	0	0	0	0	0	0	0	0	0	0	0	0	0
PADI3	0	0	0	0	0	0	0	0	0	0	0	0	0
MIR3972	0	0	0	0	0	0	0	0	0	0	0	0	0
PADI4	9.19058	8.85237	11.0652	8.40868	10.4206	9.61646	10.2684	10.0824	9.54589	11.5205	10.6734	11.0688	10.5725
AC004824.1	0	0	0	0	0	0	0	0	0	0	0	0	0
PADI6	0	0	0	0	0	0	0	0	0	0	0	0	0
RP1-20B21.4	0	0	0	0	0	0	0	0	0	0	0	0	0
RCC2	5.58888	6.34968	6.81687	7.09954	6.38053	6.9164	7.45295	5.91418	6.64814	6.69148	5.8329	6.69713	6.49215
ARHGEF10L	1.54023	5.05753	1.59507	7.26426	1.43984	5.89862	6.91111	5.33432	6.39566	4.71881	1.73329	5.75585	1.73079
RP11-473A10.2	0	0	0	0	0	0	0	0	0	0	0	0	0
ACTL8	0	0	0	0	0	0	0	0	0	0	0	0	0
RP11-174G17.2	0	0	0	0	0	0	0	0	0	0	0	0	0
IGSF21	0	0	0	0	0	0	0	0	0	0	0	0	0
RP11-174G17.3	-2.3198	-2.34727	-2.16187	-2.32532	-2.35401	-2.35249	-2.3814	-2.27585	-2.33506	-2.29519	-2.27178	-2.27482	-2.27231
RP11-174G17	0	0	0	0	0	0	0	0	0	0	0	0	0
RP11-422P22.1	0	0	0	0	0	0	0	0	0	0	0	0	0
KLHDC7A	0	0	0	0	0	0	0	0	0	0	0	0	0
DYNLL1P3	-1.23319	-1.35786	-1.62306	-1.68686	-1.13132	-1.76069	-1.76742	-1.09857	-1.71668	-1.59459	-1.52288	-1.53219	-1.52453
RP1-8B22.2	-1.98298	-2.04478	-1.9485	-1.99539	-1.51585	-2.05655	-2.08779	-1.88404	-2.0173	-1.92758	-1.87488	-1.88172	-1.55509
PAX7	0	0	0	0	0	0	0	0	0	0	0	0	0
TAS1R2	0	0	0	0	0	0	0	0	0	0	0	0	0
RP13-279N23.2	0	0	0	0	0	0	0	0	0	0	0	0	0
ALDH4A1	-0.331173	2.8027	-0.266225	3.72267	-0.457806	2.72778	1.12337	-0.133121	3.12659	1.65662	-0.113136	-0.128082	2.78505
MIR4695	0	0	0	0	0	0	0	0	0	0	0	0	0
MIR1290	0	0	0	0	0	0	0	0	0	0	0	0	0
IFFO2	-1.05837	2.28123	-0.949354	-1.08037	2.18299	2.78879	2.60869	-0.68672	-1.11802	-0.864095	-0.649377	-0.677264	-0.654303
RP5-1126H10.2	0	0	0	0	0	0	0	0	0	0	0	0	0
UBR4	7.29957	7.70882	8.15894	7.91144	7.10445	8.82417	7.90527	7.20871	8.00575	6.89626	7.4215	8.61865	5.74818
RP1-43E13.2	-1.184	-1.24412	-1.08734	-1.19883	1.67775	1.03075	0.148856	-0.869979	-0.402426	-1.01678	0.14	0.11168	-0.84315
EMC1	7.40481	5.44535	2.10765	7.20045	6.78608	7.54728	6.91277	4.95527	5.00879	3.19094	2.2203	2.77839	2.21821
MRTO4	6.54422	6.41925	1.83562	6.75004	6.98013	6.55294	6.65131	2.56785	4.09383	3.66465	1.95991	3.2313	1.95763
AKR7L	-1.84686	-1.89786	-1.81841	-1.8571	-1.65987	-1.29752	-1.91895	-1.76522	-1.87519	-1.80114	-1.75766	-1.76331	-1.75866
AKR7A3	-1.87451	-1.93823	-1.83896	-1.88731	-1.95388	-1.2142	-1.97102	-1.77251	-1.9099	-1.48645	-1.76306	-1.77011	-1.7643
RP4-657E11.10	0	0	0	0	0	0	0	0	0	0	0	0	0
AKR7A2	9.42806	9.4588	9.49188	9.34602	9.52821	9.425	9.84817	9.92962	10.6297	10.5429	10.428	10.2165	9.54305
RNU6-1099P	-2.09428	-2.12224	-2.07868	-2.09989	-2.12911	-1.83711	-2.14666	-2.04952	-2.10981	-2.06921	-2.04537	-2.04847	-2.04592
PQLC2	3.36325	4.80386	1.65022	4.59801	1.5117	5.10251	5.47593	5.49068	4.36865	5.56984	1.77669	5.15406	6.03272
CAPZB	11.9628	11.6549	11.7237	11.5208	11.8151	11.6854	11.5795	11.9655	12.2429	12.2588	12.4901	12.4922	12.2891
RN7SL277P	-1.9274	-1.75553	-1.90454	-1.93563	-1.97845	-1.59084	-1.9909	-1.8618	-1.95016	-1.89066	-1.85572	-1.86026	-1.85652
RNU4-28P	0	0	0	0	0	0	0	0	0	0	0	0	0
RP5-1056L3.1	-2.33924	-2.34813	-2.33429	-2.34103	-2.35031	-2.34982	-2.31926	-2.32503	-2.34418	-2.33128	-2.32371	-2.32469	-2.32388
MINOS1	6.34218	6.45575	6.22765	6.07432	6.0976	6.64597	6.99279	6.32593	6.0575	5.53304	6.25843	5.76219	5.29625
MINOS1-NBL1	0	0	0	0	0	0	0	0	0	0	0	0	0
RP5-1056L3.3	1.66214	2.10467	1.84613	2.11952	2.34394	1.43579	0.361641	-0.0815292	0.419653	0.735981	0.944144	-0.0780204	-0.0694273
NBL1	-0.154254	-0.130049	-1.33386	0.907308	-1.52781	-1.52567	-1.57062	-1.13721	-1.49668	0.377012	-1.10925	-1.13013	-1.11293
HTR6	-1.87157	-1.94246	-1.83204	-1.88581	-1.95987	-0.742074	-1.98008	-1.75811	-1.91094	-1.80804	-1.7476	-1.75545	-1.74899
TMCO4	0.0623905	5.33949	0.148164	6.00152	-0.108858	5.82162	6.08697	0.320909	0.794169	0.202614	4.22871	0.327385	0.343176
RNF186	-2.31289	-2.33136	-2.30259	-2.3166	-2.3359	-2.33488	-2.35338	-2.28333	-2.22724	-2.29634	-2.28059	-2.28264	-2.28095
RP11-91K11.2	0	0	0	0	0	0	0	0	0	0	0	0	0
OTUD3	-0.768128	0.0616594	-0.677382	6.34543	-0.95763	4.22723	3.11023	-0.398343	0.186997	2.7836	-0.356083	-0.387642	-0.361658
PLA2G2E	0	0	0	0	0	0	0	0	0	0	0	0	0
RN7SL304P	0	0	0	0	0	0	0	0	0	0	0	0	0
PLA2G2A	0	0	0	0	0	0	0	0	0	0	0	0	0
PLA2G5	3.42168	-1.13006	-0.911612	3.07893	-1.1577	1.20981	-1.28876	-0.635857	-1.07796	1.29374	-0.596648	2.83515	-0.601821
PLA2G2D	-1.67247	-1.77956	-1.59951	-1.69874	-1.7866	-0.0779072	-0.976617	-1.4631	-1.74511	-1.55523	-0.764379	-1.45818	-1.44626
PLA2G2F	0	0	0	0	0	0	0	0	0	0	0	0	0
RP3-340N1.2	0	0	0	0	0	0	0	0	0	0	0	0	0
PLA2G2C	-2.07218	-2.14261	-2.00552	-2.09618	-2.1501	-2.14841	-2.17333	-1.88089	-0.8137	-1.96506	-1.86316	-1.8764	-1.8655
UBXN10-AS1	-1.30652	-1.55295	-1.16908	-1.35602	5.94696	0.658261	1.31111	-0.912092	-1.44339	-1.08565	-0.875551	-0.902839	-0.880371
UBXN10	-1.72119	-0.872983	-1.58783	-1.76923	-2.01904	5.1583	-2.27883	-1.33846	-1.854	-1.50687	-1.303	-1.32948	-1.30768
RP3-340N1.6	0	0	0	0	0	0	0	0	0	0	0	0	0
VWA5B1	0	0	0	0	0	0	0	0	0	0	0	0	0
RP4-745E8.2	-2.30993	-2.32458	-2.30175	-2.31287	-2.32818	-2.25126	-2.34174	-2.28647	-2.31807	-2.29679	-2.2843	-2.28592	-2.28458
LINC01141	-2.10825	-2.14765	-1.88164	-2.11617	-1.9527	-2.15515	-2.185	-2.04518	-2.13013	-2.07294	-2.03934	-2.0437	-2.04011
RP4-749H3.2	0	0	0	0	0	0	0	0	0	0	0	0	0
CAMK2N1	-1.0639	-1.1579	-0.957573	2.33485	-1.17899	1.31935	2.28992	-0.703699	-1.11768	-0.875158	2.44358	0.414409	-0.672363
MUL1	6.6593	6.62907	2.27965	5.38317	6.55213	7.51163	7.403	5.36466	5.15191	6.21409	2.38337	2.37252	2.38143
RPS4XP4	0	0	0	0	0	0	0	0	0	0	0	0	0
FAM43B	-2.32242	-2.35332	-2.30518	-2.32862	-2.36091	-2.3592	-2.39232	-2.27296	-2.33958	-2.13426	-2.26838	-2.2718	-2.26898
CDA	7.29588	6.79591	7.02919	6.68268	2.77518	5.62613	5.39741	4.01198	8.64185	6.90388	4.33508	6.65732	2.92976
PINK1	7.3361	7.33865	6.82954	7.30546	7.54565	7.71115	7.33793	7.86573	7.41227	7.65941	7.76245	7.84739	7.52944
PINK1-AS	-0.865357	1.18748	1.73971	-0.883552	-0.969547	2.06042	2.41779	-0.572538	2.16914	-0.74223	-0.536812	-0.563492	-0.541525
DDOST	9.74709	9.84724	8.9527	9.80339	9.31927	10.1242	10.3458	8.01881	9.36167	8.75786	8.36489	7.6696	8.86535
KIF17	-1.53945	-1.64094	-1.4323	-1.57803	-1.65142	0.683129	-1.69811	-1.23197	0.712845	0.294562	-1.20348	-1.22475	-1.20724
RP5-930J4.5	0	0	0	0	0	0	0	0	0	0	0	0	0
SH2D5	0	0	0	0	0	0	0	0	0	0	0	0	0
RP5-930J4.2	-1.98896	-2.02907	-1.96659	-1.99702	-2.03892	-1.51182	-2.05405	-1.92477	-2.01124	-1.95301	-1.91882	-1.92326	-1.9196
HP1BP3	9.58195	9.94016	9.97631	9.54774	8.93406	10.2211	10.2163	9.4455	9.42702	8.85514	8.42626	8.93409	8.81161
EIF4G3	10.0906	9.60963	9.49372	9.75809	9.50729	9.82929	9.73644	10.8508	10.3627	10.5053	10.0842	10.9688	10.8272
RNU7-200P	0	0	0	0	0	0	0	0	0	0	0	0	0
MIR1256	0	0	0	0	0	0	0	0	0	0	0	0	0
RPS15AP6	-1.92922	-1.98045	-1.90065	-1.93951	-1.99303	-1.22688	-2.00891	-1.84722	-1.95767	-1.8833	-1.83963	-1.8453	-1.84063
RP11-487E1.2	-1.98896	-2.02907	-1.96659	-1.99702	-2.03892	-1.51182	-2.05405	-1.92477	-2.01124	-1.95301	-1.91882	-1.92326	-1.9196
HSPE1P27	-2.30993	-2.32458	-2.30175	-2.31287	-2.32818	-2.25126	-2.34174	-2.28647	-2.31807	-2.29679	-2.2843	-2.28592	-2.28458
ECE1	10.5382	10.6626	11.025	11.059	10.8958	10.7438	10.601	11.238	11.7087	11.8438	10.4943	11.407	13.2646
RP3-329E20.2	9.08088	9.38461	9.91594	8.66384	8.62386	7.74843	7.80814	9.96329	8.41985	9.90672	10.4248	9.79209	8.89806
RP5-1071N3.1	-1.5	-1.598	-1.38377	-1.5276	-0.419754	0.392187	-1.67083	-1.16646	0.264983	-1.31323	-1.13556	1.29038	-1.13964
PPP1R11P1	0	0	0	0	0	0	0	0	0	0	0	0	0
RP11-293F5.8	0	0	0	0	0	0	0	0	0	0	0	0	0
RP11-293F5.1	0	0	0	0	0	0	0	0	0	0	0	0	0
NBPF2P	-1.13851	1.05313	-1.04528	1.02054	-1.2308	-1.22711	-0.343516	1.15699	-0.294722	2.15162	-0.772741	-0.798078	-0.777217
HS6ST1P1	0	0	0	0	0	0	0	0	0	0	0	0	0
CROCCP5	0	0	0	0	0	0	0	0	0	0	0	0	0
NBPF3	8.24566	7.72695	3.96134	7.24614	8.0831	8.34408	7.37551	8.13439	7.85705	8.08832	4.00421	8.02091	4.00336
PFN1P10	0	0	0	0	0	0	0	0	0	0	0	0	0
ALPL	5.00029	0.209237	0.432089	3.18556	0.178084	2.23415	3.30714	3.39014	8.65047	6.14858	0.627909	0.608936	0.624548
RP11-63N8.3	-2.32242	-2.35332	-2.30518	-2.32862	-2.36091	-2.3592	-2.39232	-2.27296	-2.33958	-2.13426	-2.26838	-2.2718	-2.26898
RAP1GAP	-1.20251	-1.32849	-1.06308	-1.24427	-1.35277	2.39102	-1.46698	2.23812	2.38633	-0.978456	-0.765324	2.39827	-0.770214
USP48	7.51434	7.13309	3.94486	7.62961	6.48938	8.18471	7.89348	6.41833	7.62427	6.39476	6.78862	7.01705	7.10143
RP11-132G19.3	0	0	0	0	0	0	0	0	0	0	0	0	0
LDLRAD2	-1.0427	-2.155	-2.01949	-2.08548	-2.16276	-2.16182	-2.17569	-1.92877	-2.11633	-1.99004	-1.91587	-1.9255	-1.91757
HSPG2	0	0	0	0	0	0	0	0	0	0	0	0	0
RP11-26H16.1	-1.41169	-1.50077	-1.72258	-1.12919	-1.84183	-1.83982	-1.84586	-1.65264	-1.79723	-1.69988	-1.6427	-1.65012	-1.64401
RP11-26H16.4	5.88054	-1.66123	-1.28872	-1.47013	-1.71997	2.12935	-1.92779	-1.03933	-1.55491	-1.20776	-1.00387	-1.03035	-1.00855
CELA3B	0	0	0	0	0	0	0	0	0	0	0	0	0
RN7SL386P	0	0	0	0	0	0	0	0	0	0	0	0	0
RNU6-1022P	0	0	0	0	0	0	0	0	0	0	0	0	0
CELA3A	0	0	0	0	0	0	0	0	0	0	0	0	0
RN7SL186P	0	0	0	0	0	0	0	0	0	0	0	0	0
RNU6-776P	0	0	0	0	0	0	0	0	0	0	0	0	0
RP1-224A6.3	-1.96072	-2.01014	-1.93316	-1.97065	-2.02228	-2.01955	-2.04024	-1.88163	-1.29225	-1.91643	-1.8743	-1.87977	-1.87527
LINC00339	6.09179	4.62146	5.87384	6.26144	6.39193	6.33127	6.4849	4.92704	5.23359	5.18308	5.19737	5.69073	2.75707
CDC42	10.0423	11.0483	10.8968	10.5821	10.0167	9.60718	10.3363	10.9281	10.4538	10.4609	10.2467	11.4258	10.7302
CDC42-IT1	-1.66547	-0.718516	-1.61965	-1.68197	-1.75498	-0.925527	-1.76109	-1.53399	-1.71109	-1.59184	-1.52181	-1.5309	-1.52341
RP1-224A6.8	-2.30993	-2.32458	-2.30175	-2.31287	-2.32818	-2.25126	-2.34174	-2.28647	-2.31807	-2.29679	-2.2843	-2.28592	-2.28458
RP1-224A6.9	0	0	0	0	0	0	0	0	0	0	0	0	0
WNT4	0	0	0	0	0	0	0	0	0	0	0	0	0
MIR4418	0	0	0	0	0	0	0	0	0	0	0	0	0
RP11-415K20.1	0	0	0	0	0	0	0	0	0	0	0	0	0
RP11-415K20.2	0	0	0	0	0	0	0	0	0	0	0	0	0
ZBTB40	4.94094	5.85515	0.699728	5.12519	0.468554	7.42052	6.96624	2.60532	2.93951	0.749823	0.88426	0.866172	0.881052
ZBTB40-IT1	-1.96072	-2.01014	-1.93316	-1.97065	-2.02228	-2.01955	-2.04024	-1.88163	-1.29225	-1.91643	-1.8743	-1.87977	-1.87527
EPHA8	-2.19895	-2.33859	-2.30347	-2.32057	-2.34412	-2.34288	-2.36599	-2.27995	-2.32856	-2.29583	-2.27661	-2.27911	-2.27705
MIR6127	0	0	0	0	0	0	0	0	0	0	0	0	0
C1QA	5.42388	5.56746	5.81763	6.44222	5.93929	4.75487	5.94614	4.19133	4.98948	2.27858	2.35124	4.63511	6.45274
C1QC	-0.83933	1.96318	-0.777051	-0.86083	-0.963836	0.316012	0.620797	-0.534467	1.07546	-0.713711	3.1435	0.608577	2.95264
C1QB	4.72912	5.09044	0.950849	0.865774	5.74791	3.9544	4.59056	3.44924	4.34933	0.992452	1.95525	4.85539	1.10389
EPHB2	-1.29136	-1.54085	-1.1522	5.66147	-1.60212	0.401835	-1.74684	-0.892016	2.92021	-1.06774	-0.85502	-0.882648	-0.859901
MIR4684	0	0	0	0	0	0	0	0	0	0	0	0	0
RP11-69E9.1	0	0	0	0	0	0	0	0	0	0	0	0	0
MIR4253	0	0	0	0	0	0	0	0	0	0	0	0	0
LACTBL1	0	0	0	0	0	0	0	0	0	0	0	0	0
C1orf234	0	0	0	0	0	0	0	0	0	0	0	0	0
KDM1A	8.48523	7.65304	7.38551	8.26483	8.20909	8.62252	8.85446	6.27725	7.40977	6.02779	6.91299	7.65873	4.40491
RP1-184J9.2	-1.87258	-1.9374	-1.83642	-1.8856	-1.95332	-1.94974	-0.879138	-1.76882	-1.90858	-1.81447	-1.75921	-1.76638	-1.76047
MIR3115	0	0	0	0	0	0	0	0	0	0	0	0	0
MIR4419A	0	0	0	0	0	0	0	0	0	0	0	0	0
LUZP1	5.25717	5.51649	1.95808	6.10655	5.53862	6.22068	5.44075	3.93241	5.59519	4.16688	5.54464	2.64752	2.0663
RP5-979D14.1	0	0	0	0	0	0	0	0	0	0	0	0	0
RNU6-514P	0	0	0	0	0	0	0	0	0	0	0	0	0
RNU6-135P	0	0	0	0	0	0	0	0	0	0	0	0	0
HTR1D	-2.31289	-2.33136	-2.30259	-2.3166	-2.3359	-2.33488	-2.35338	-2.28333	-2.22724	-2.29634	-2.28059	-2.28264	-2.28095
RP5-1057J7.1	0	0	0	0	0	0	0	0	0	0	0	0	0
LINC01355	0	0	0	0	0	0	0	0	0	0	0	0	0
HNRNPR	9.18741	8.7426	8.44966	8.43668	8.26724	8.88058	9.11698	8.15973	8.25668	7.67555	7.71737	7.96149	7.92644
ZNF436	-1.6644	-1.74535	-1.61925	-1.68066	-1.7512	-0.936443	-0.747523	-1.53483	-1.70935	-1.59184	-1.52282	-1.53179	-1.52441
ZNF436-AS1	0.465406	-0.88013	-0.783917	-0.834354	-0.892685	-0.889923	0.564466	0.399805	1.44071	1.05113	1.80751	0.93886	-0.55093
RP5-1057J7.7	0	0	0	0	0	0	0	0	0	0	0	0	0
TCEA3	3.87524	4.92018	0.427877	4.54712	0.201614	5.23352	5.7813	0.584563	0.28092	2.81025	3.84721	0.590504	0.605009
RP4-654C18.1	0	0	0	0	0	0	0	0	0	0	0	0	0
ASAP3	-0.814201	-0.95255	-0.732066	-0.842978	-0.984482	1.68158	-0.385403	2.78592	4.0107	2.74162	-0.435073	4.34064	-0.440525
E2F2	-1.09081	-1.14398	-0.997989	-0.263825	-1.1554	1.82056	0.981262	0.698821	0.0867886	-0.0131274	-0.757518	-0.779873	-0.761467
RP1-150O5.3	0	0	0	0	0	0	0	0	0	0	0	0	0
ID3	3.13662	3.21023	2.95477	3.40144	4.59856	3.59036	3.49853	2.43968	1.5198	2.45204	0.80077	1.65965	0.798325
MDS2	3.79186	3.8708	0.180873	2.90415	3.28686	4.58135	4.58026	0.328838	2.48824	0.227135	0.351103	0.334449	0.34815
RP11-223J15.2	0	0	0	0	0	0	0	0	0	0	0	0	0
RPL11	10.0391	9.83921	10.0289	10.4582	10.1862	9.51816	10.4948	7.66931	9.1139	8.20215	9.28136	9.06921	8.41248
TCEB3	6.893	7.85875	3.73911	7.99548	7.92393	8.41245	8.2822	6.85877	7.82772	7.64795	3.78795	6.95339	3.78699
TCEB3-AS1	3.62772	1.23619	0.0108948	-0.0764949	-0.180893	3.14737	1.8918	0.145133	2.09428	3.16984	3.59671	3.27276	0.162695
PITHD1	8.25856	7.98403	6.94058	8.33103	7.90299	8.33909	8.40252	7.71119	7.81387	8.22467	8.14707	8.01152	8.15727
LYPLA2	7.24743	8.19735	7.37213	7.85055	8.03291	8.76622	8.45381	6.62062	8.10505	7.39208	7.75757	6.98004	4.48098
GALE	1.38946	4.45665	5.858	4.93308	5.63854	5.80834	5.86126	1.56237	4.76906	4.39162	1.581	1.56705	3.86175
HMGCL	7.5063	7.90868	6.62468	7.69781	7.20893	7.86919	8.04679	7.67259	8.14724	7.73322	7.70857	6.32776	4.30468
FUCA1	5.77846	6.71295	2.16657	7.08652	2.04822	7.00688	7.74055	2.26265	7.12467	6.5346	2.2781	5.80328	2.27603
CNR2	6.03431	5.48367	0.922782	0.828226	5.75148	6.47563	6.79734	1.07061	4.18498	0.968592	1.09318	3.17825	1.09018
BTBD6P1	-0.923538	-1.05951	-0.813915	0.140929	4.8181	3.37809	3.67379	0.678467	-1.00063	-0.721732	0.724897	-0.51973	-0.494905
RP11-4M23.3	-1.8943	-1.95575	-1.86002	-1.90664	-1.97084	-0.974928	-1.98823	-1.79593	-1.92843	-1.83921	-1.78682	-1.79362	-1.78802
MIR378F	0	0	0	0	0	0	0	0	0	0	0	0	0
RP11-4M23.4	-0.55842	-0.0753328	0.20032	0.426486	0.90792	-0.104598	-0.626138	0.419282	0.345861	0.696387	0.452505	0.427648	0.448094
PNRC2	8.60855	9.28936	7.00554	9.09635	8.4949	9.07431	9.22673	9.40172	7.71687	7.49435	7.9713	8.59872	7.35202
SRSF10	9.03676	9.28464	8.9396	9.46829	8.88451	9.60209	9.46273	9.52948	8.70322	8.45599	8.55261	8.8385	7.18992
RP11-4M23.7	0	0	0	0	0	0	0	0	0	0	0	0	0
RP11-293P20.2	3.22613	-0.211872	3.80671	-0.127596	-0.235547	0.465389	-0.342929	3.81819	1.04188	2.27932	2.77497	2.55097	2.36683
MYOM3	-2.09428	-2.12224	-2.07868	-2.09989	-2.12911	-1.83711	-2.14666	-2.04952	-2.10981	-2.06921	-2.04537	-2.04847	-2.04592
RP11-293P20.4	0	0	0	0	0	0	0	0	0	0	0	0	0
IL22RA1	0	0	0	0	0	0	0	0	0	0	0	0	0
IFNLR1	-1.16568	-1.41884	-1.01606	-1.21957	-1.45361	5.04888	5.26341	-0.736285	-1.31467	2.40908	-0.696504	-0.726211	-0.701752
RP11-10N16.2	0	0	0	0	0	0	0	0	0	0	0	0	0
RP11-10N16.3	0	0	0	0	0	0	0	0	0	0	0	0	0
GRHL3	-2.0759	-2.14636	-2.01804	-2.09674	-2.15205	-2.15077	-2.16925	-1.90985	-1.01963	-1.98292	-1.89446	-1.90595	-1.89649
STPG1	0.923387	2.14492	0.988074	5.30311	4.43372	5.15421	5.79907	3.34182	0.865387	2.73585	1.99249	3.85325	6.5531
NIPAL3	8.56558	8.37456	6.06047	7.23482	7.86721	9.39416	9.09016	7.03667	8.53381	8.94592	6.92562	8.81941	8.65662
RCAN3	8.45572	7.97218	7.85797	8.59739	8.36175	9.22489	9.25415	7.21582	7.979	8.32507	7.31727	8.10024	9.15654
RP4-594I10.3	0	0	0	0	0	0	0	0	0	0	0	0	0
NCMAP	-2.31289	-2.33136	-2.30259	-2.3166	-2.3359	-2.33488	-2.35338	-2.28333	-2.22724	-2.29634	-2.28059	-2.28264	-2.28095
RP11-496D1.2	0	0	0	0	0	0	0	0	0	0	0	0	0
SRRM1	9.35633	8.84782	8.456	8.77365	8.70952	9.5863	9.54795	8.05623	8.45997	7.82392	7.27343	8.16746	7.15804
CLIC4	11.5888	11.7551	12.1026	10.5013	11.4783	10.4255	10.2905	12.8502	11.7796	12.0337	11.58	12.2309	12.1983
RNU6-1208P	0	0	0	0	0	0	0	0	0	0	0	0	0
RUNX3	8.51209	8.84422	6.50843	8.47713	8.97593	9.45188	9.55496	5.62655	7.17528	6.48337	6.78809	6.95519	5.2353
MIR6731	0	0	0	0	0	0	0	0	0	0	0	0	0
RP11-84D1.1	-1.98896	-2.02907	-1.96659	-1.99702	-2.03892	-1.51182	-2.05405	-1.92477	-2.01124	-1.95301	-1.91882	-1.92326	-1.9196
RP11-84D1.2	0	0	0	0	0	0	0	0	0	0	0	0	0
MIR4425	0	0	0	0	0	0	0	0	0	0	0	0	0
RP4-799D16.1	-0.532581	2.08208	3.52028	2.38619	-0.663357	0.120512	-0.773445	1.40141	1.49343	0.646021	-0.274553	3.3778	-0.279738
RP4-781L3.1	0	0	0	0	0	0	0	0	0	0	0	0	0
RP4-706G24.1	-2.33924	-2.34813	-2.33429	-2.34103	-2.35031	-2.34982	-2.31926	-2.32503	-2.34418	-2.33128	-2.32371	-2.32469	-2.32388
SYF2	9.18416	8.80756	8.96053	8.53707	8.47039	8.80603	8.57378	8.66996	8.72143	8.50037	8.81593	8.08416	8.65224
RSRP1	7.64036	8.90225	8.28062	8.64435	9.41016	10.2916	8.65343	9.27575	7.98858	8.78842	7.90787	9.23738	8.34325
RP3-465N24.6	-1.50398	-1.62281	-1.40203	0.520322	-1.63237	-1.63026	-1.6745	-0.306017	-0.367737	-1.34015	-1.18431	-1.20455	0.790938
RP3-465N24.5	-0.359554	0.917625	2.59367	-0.376208	-0.453171	1.76548	2.15988	2.53366	1.2735	1.49319	1.42079	-0.202763	-0.193039
RHD	7.55228	8.01045	7.93793	8.78787	9.30715	7.47722	7.5602	8.60703	9.34725	9.32512	8.87459	9.99307	8.75708
SDHDP6	-0.787867	1.34231	-0.737789	1.75149	2.72062	-0.881208	0.707074	1.09131	1.73614	-0.691987	-0.489085	-0.515437	-0.49374
RP11-335G20.7	-1.40945	-1.4831	-1.34347	-1.4332	-1.48614	-0.497793	-0.627578	-0.605839	-0.93298	-1.30343	-1.20258	-0.601398	-1.2049
TMEM50A	13.1983	13.3174	13.5294	13.0497	13.4543	12.2461	12.3456	14.6477	13.145	13.9312	13.7074	14.7244	14.0604
RHCE	5.80465	3.47178	1.46458	1.89506	5.46684	2.78101	3.55968	4.28088	5.2511	5.54322	1.59675	4.96404	5.55861
RP3-469D22.1	-1.39016	-0.921898	-1.31439	0.410354	-0.635267	-0.951121	-1.49716	-1.17272	-1.4656	-1.2684	-0.447091	-1.16762	-1.15524
TMEM57	5.43745	5.56479	4.54086	4.85277	4.26778	6.42671	6.21184	5.49853	5.65676	4.48469	5.67997	5.12729	2.46709
LDLRAP1	12.2517	12.5467	12.8705	12.5664	12.2991	12.3606	11.9994	12.8533	12.206	13.2421	12.5223	12.5243	13.4114
RP11-70P17.1	2.9719	3.12565	4.80909	3.40795	2.46417	2.58624	2.55499	3.84017	1.81601	3.48773	4.1384	2.68563	3.45264
MAN1C1	0.866917	4.77976	0.933599	5.39952	0.742505	6.83197	7.38246	1.07586	4.22025	2.91648	1.09783	1.08138	6.59822
RP1-187B23.1	-2.30993	-2.32458	-2.30175	-2.31287	-2.32818	-2.25126	-2.34174	-2.28647	-2.31807	-2.29679	-2.2843	-2.28592	-2.28458
SEPN1	7.02364	6.40803	6.64254	6.26688	7.12336	7.6954	7.03789	6.1709	7.77228	8.23973	7.82429	8.1536	8.09893
RP1-317E23.6	0	0	0	0	0	0	0	0	0	0	0	0	0
RP1-317E23.3	0.263373	0.465649	3.40038	-0.731876	-0.836124	2.84742	0.0560878	-0.441915	-0.769021	2.36013	1.69367	0.707791	-0.408659
MTFR1L	11.5501	11.2937	11.4048	10.9398	11.1328	10.9621	10.7069	11.9931	11.7197	12.2808	12.0819	12.2477	11.9656
RP1-317E23.7	0	0	0	0	0	0	0	0	0	0	0	0	0
AUNIP	-1.18062	-1.4278	-1.02787	-1.23562	-1.4641	1.27484	-1.64204	4.02062	1.3359	-0.935156	-0.701662	6.29588	-0.707019
RP1-125I3.2	-0.524809	-0.62685	3.4449	-0.546491	2.71339	0.118634	0.455547	2.85925	1.03649	1.99023	1.80459	-0.303816	-0.279932
PAQR7	2.99082	0.255355	4.54127	3.00079	2.00116	1.86923	2.9513	4.57494	4.2554	3.13059	0.585124	0.569399	0.582333
STMN1	8.26733	8.79685	8.25885	8.80039	8.78945	9.27362	9.09972	7.32401	6.65246	6.69486	7.67202	7.18086	7.54795
SNRPFP2	0	0	0	0	0	0	0	0	0	0	0	0	0
RP1-125I3.4	0	0	0	0	0	0	0	0	0	0	0	0	0
PAFAH2	6.89212	7.6502	1.9771	5.93608	1.84614	7.45655	7.22219	2.08148	5.36232	5.16121	2.09812	6.09022	2.0959
RNU6-110P	0	0	0	0	0	0	0	0	0	0	0	0	0
SCARNA17	0	0	0	0	0	0	0	0	0	0	0	0	0
SCARNA18	0	0	0	0	0	0	0	0	0	0	0	0	0
EXTL1	-1.88867	-1.99848	-1.82742	-1.91073	-2.02545	-2.01938	-2.063	-1.71291	-1.94966	-1.21996	-1.69662	-0.25947	-1.69877
SLC30A2	-2.30993	-2.32458	-2.30175	-2.31287	-2.32818	-2.25126	-2.34174	-2.28647	-2.31807	-2.29679	-2.2843	-2.28592	-2.28458
TRIM63	-2.33023	-2.37151	-2.3072	-2.33852	-2.38165	-2.37937	-2.426	-2.26415	-2.35315	-2.29323	-2.04364	-2.2626	-2.25884
PDIK1L	6.23825	6.33704	1.45481	6.26154	4.23162	6.33353	5.89202	4.63582	3.09971	3.33511	1.5963	1.58194	1.59374
FAM110D	-1.65274	-1.77185	-1.58631	-1.67667	-1.7889	-0.18604	-1.80439	-1.46208	-1.71889	-0.123655	-1.44442	-1.45761	-1.44675
RP11-96L14.8	0	0	0	0	0	0	0	0	0	0	0	0	0
RP11-96L14.7	-1.77398	-1.86351	-1.72405	-1.79196	-1.88549	-0.510358	-1.89933	-1.63069	-1.8237	-1.22881	-1.61741	-1.62733	-1.61916
ZNF593	-1.44424	-1.51231	-0.862032	-0.650624	-0.849485	-0.630778	-1.52319	-1.2822	-1.50046	-1.3535	-1.26719	-1.2784	-1.26917
CNKSR1	-1.87268	-1.96887	-1.24806	-1.8945	-1.97553	-0.623894	-1.99015	-1.69884	-1.933	-1.77534	-1.68274	-1.69476	-1.68486
CATSPER4	0	0	0	0	0	0	0	0	0	0	0	0	0
RP11-231P20.2	0	0	0	0	0	0	0	0	0	0	0	0	0
RP11-231P20.6	0	0	0	0	0	0	0	0	0	0	0	0	0
CEP85	0.705784	5.54471	0.780662	6.39103	0.560864	6.63347	6.41869	0.93581	0.63728	4.70418	0.959338	0.941736	6.38955
RP11-231P20.5	0	0	0	0	0	0	0	0	0	0	0	0	0
SH3BGRL3	15.6761	15.4817	15.8477	15.5386	15.6876	14.9661	14.6723	15.6559	16.3048	16.9844	17.0855	16.5983	16.3304
UBXN11	9.6516	9.50817	9.76126	9.55134	9.7021	9.7711	9.18407	8.99189	9.03924	11.0074	11.3349	10.8856	9.69551
CD52	11.7151	11.3699	11.5682	11.5828	11.7353	11.3305	11.8132	8.57899	9.20663	9.24215	10.3296	10.4378	9.64493
AIM1L	-1.24278	-1.37316	-1.11694	-1.27654	-1.40121	2.93698	-1.53604	2.51034	2.14497	-1.02745	-0.802102	2.32605	-0.807272
RP11-569G9.7	-1.64012	-1.73052	-1.5897	-1.65828	-1.73574	-0.850949	-0.485232	-1.49542	-1.69032	-1.55909	-1.48201	-1.49202	-1.48378
ZNF683	4.81604	6.3187	0.726481	4.54015	5.05519	6.40403	5.72038	0.879934	0.584798	2.36728	0.903209	0.885796	0.900119
LIN28A	-2.09362	-2.12105	-2.07832	-2.09913	-1.84289	-2.12627	-2.1449	-2.04972	-2.10885	-2.06903	-2.04565	-2.04869	-2.04618
DHDDS	6.96393	5.90225	2.60052	6.95093	6.68999	7.43017	6.93445	2.67631	6.63812	5.80354	3.7124	6.07501	2.6871
RP3-476K8.4	-2.14206	-2.1645	-2.12955	-2.14657	-2.05349	-2.16877	-2.09662	-2.10615	-2.15452	-2.12195	-2.10282	-2.10531	-2.10326
RP3-476K8.3	-1.83589	-1.91006	-1.75123	-1.86638	-0.0971498	-0.804681	-1.9492	-1.59293	-1.8875	-1.69984	-1.57042	-1.58723	-1.57339
HMGN2	9.93649	9.83647	9.83528	10.0235	9.60542	9.62562	9.88548	9.53078	9.61145	9.65837	9.50542	9.44986	9.29357
DPPA2P2	0	0	0	0	0	0	0	0	0	0	0	0	0
RPS6KA1	9.88687	9.09561	8.53212	8.90266	8.79129	9.57743	9.80915	5.89554	9.2514	7.7146	8.045	7.47202	5.26385
MIR1976	0	0	0	0	0	0	0	0	0	0	0	0	0
RN7SL679P	0	0	0	0	0	0	0	0	0	0	0	0	0
RNU7-29P	0	0	0	0	0	0	0	0	0	0	0	0	0
RP11-492M19.3	0	0	0	0	0	0	0	0	0	0	0	0	0
snoU13	3.56485	4.42982	3.44922	4.20116	4.11456	2.92983	3.19472	4.732	4.22999	4.88571	5.22263	5.34486	4.61034
RP4-785J1.1	0	0	0	0	0	0	0	0	0	0	0	0	0
RP5-968P14.2	0	0	0	0	0	0	0	0	0	0	0	0	0
ARID1A	7.39589	6.75764	3.14994	7.62192	6.82974	7.96693	8.29389	6.07267	7.3376	6.25386	3.21783	5.388	3.21653
PIGV	5.47675	6.3558	1.94206	5.86445	1.81446	6.93196	6.87401	2.04442	6.25659	5.19422	4.88269	4.99432	2.0586
RN7SL165P	0	0	0	0	0	0	0	0	0	0	0	0	0
ZDHHC18	5.87522	5.6239	6.46232	5.94829	6.35043	7.02967	7.15094	2.6411	8.04719	5.58843	2.65382	4.56307	2.65212
SFN	0	0	0	0	0	0	0	0	0	0	0	0	0
RP1-50O24.6	0	0	0	0	0	0	0	0	0	0	0	0	0
GPN2	6.15198	4.66112	0.95039	4.95762	0.754002	5.86058	6.18259	3.33165	4.2695	0.994429	3.38578	1.09832	1.11175
GPATCH3	6.42755	6.03174	1.45557	1.38098	3.34537	6.01655	6.52513	3.71263	4.43756	5.18751	4.80074	1.58207	1.59382
NUDC	9.0889	8.11741	8.43398	8.9633	8.12979	9.11513	9.36553	7.73186	8.16583	8.30484	8.13436	7.74479	8.79865
NR0B2	0	0	0	0	0	0	0	0	0	0	0	0	0
KDF1	4.19397	-0.423644	-0.218646	3.81284	1.65585	4.05708	4.17538	-0.0623606	2.94742	-0.169318	-0.0391957	-0.0565139	-0.042263
RPL12P13	-2.11496	-2.1599	-1.85648	-1.89058	-2.17094	-2.16846	-2.20412	-2.04302	-2.13992	-2.07468	-2.03636	-2.04134	-2.03724
RP11-344H11.5	0	0	0	0	0	0	0	0	0	0	0	0	0
OSTCP2	0	0	0	0	0	0	0	0	0	0	0	0	0
TRNP1	-0.968838	2.25865	-0.833933	2.78484	5.98639	0.349569	-1.2977	-0.549246	2.03525	-0.741514	-0.508767	-0.538996	-0.514106
FAM46B	-2.04563	-2.10524	-1.97801	-2.06997	-2.1129	-2.11118	-0.757507	-1.8516	-2.09137	-1.93698	-1.83362	-1.84705	-1.83599
AL137860.1	0	0	0	0	0	0	0	0	0	0	0	0	0
SLC9A1	7.35803	7.30445	8.47958	7.8501	6.97568	7.43575	6.75077	7.73194	7.67174	8.06177	8.13154	6.0349	7.90122
RP11-40H20.5	0	0	0	0	0	0	0	0	0	0	0	0	0
CHCHD3P3	-2.19895	-2.33859	-2.30347	-2.32057	-2.34412	-2.34288	-2.36599	-2.27995	-2.32856	-2.29583	-2.27661	-2.27911	-2.27705
NPM1P39	-0.804383	-0.432328	-0.32633	-0.494352	-1.41636	-1.41575	-1.1313	-1.16861	-1.40784	-1.25068	-1.15133	-1.16423	-1.15361
SNRPEP7	0	0	0	0	0	0	0	0	0	0	0	0	0
RP11-40H20.4	0	0	0	0	0	0	0	0	0	0	0	0	0
WDTC1	4.30461	4.92813	7.02302	6.33211	4.82678	6.9971	6.77006	6.45357	6.49351	6.40192	6.47505	6.14184	7.59027
RP11-4K3__A.3	-1.82329	-1.87651	-1.7936	-1.83398	-1.88958	-1.26701	-1.58313	-1.7381	-1.85284	-1.77558	-1.73021	-1.7361	-1.73125
TMEM222	8.27138	8.43302	7.30638	7.66904	7.9737	8.13902	7.73937	7.23727	8.06238	8.23707	8.23802	7.496	4.63634
RNU6-48P	-1.87157	-1.94246	-1.83204	-1.88581	-1.95987	-0.742074	-1.98008	-1.75811	-1.91094	-1.80804	-1.7476	-1.75545	-1.74899
ACTG1P20	0.587143	2.81991	-0.139321	-0.201987	0.329521	2.39294	1.21595	2.46621	1.71435	1.84135	1.01033	1.49016	-0.0258555
SYTL1	8.26897	8.67285	7.8301	8.37676	8.85475	9.29597	9.22813	5.8116	7.12168	6.34299	5.79788	7.79487	6.97425
MAP3K6	-0.265419	-0.410117	-0.178487	-0.295695	-0.443205	4.60788	4.63441	-0.006361	5.55961	3.63687	3.69744	1.73739	0.0155919
FCN3	-2.12875	-2.22107	-2.05374	-2.15576	-2.23055	-2.22842	-2.26549	-1.91348	-2.20344	-0.612761	-1.89354	-1.90843	-1.89617
CD164L2	-2.31075	-2.24487	-2.30199	-2.31391	-2.33032	-2.32945	-2.34495	-2.2856	-2.31948	-2.29667	-2.28327	-2.28501	-2.28358
RP1-144C9.2	0	0	0	0	0	0	0	0	0	0	0	0	0
GPR3	0	0	0	0	0	0	0	0	0	0	0	0	0
WASF2	7.58909	7.91069	7.70772	8.29246	8.59147	9.47041	9.24463	7.92263	9.08047	8.62835	8.04999	9.05224	8.2329
RP4-752I6.1	-2.09854	-2.12998	-2.081	-2.10485	-2.1377	-1.97269	-2.15814	-2.04822	-1.95273	-2.07036	-2.04356	-2.04704	-2.04417
RP1-159A19.4	3.42751	3.07701	0.0481907	2.21012	-0.128018	1.58225	0.584595	1.19871	1.78792	2.96362	1.23903	3.81677	0.190939
AHDC1	-0.622064	-0.725136	2.28123	0.280164	-0.748169	3.10628	3.33037	1.3249	1.9783	-0.518179	-0.341229	1.33724	-0.346322
FGR	10.1969	10.8434	10.0285	11.0462	10.3279	11.333	11.2638	8.36672	11.3565	9.32864	9.21235	9.91635	9.9482
RP1-159A19.3	2.66201	1.683	2.58787	1.78694	1.60509	-0.126849	-0.201946	2.57629	1.82713	2.46909	1.64277	0.119815	0.129714
RP11-288L9.1	0	0	0	0	0	0	0	0	0	0	0	0	0
IFI6	7.79202	7.06781	7.23087	7.74472	7.75854	7.16032	7.70274	6.60358	7.6055	7.60311	7.34157	7.17565	6.79353
RP11-288L9.4	0	0	0	0	0	0	0	0	0	0	0	0	0
RNU6-949P	0	0	0	0	0	0	0	0	0	0	0	0	0
CHMP1AP1	0	0	0	0	0	0	0	0	0	0	0	0	0
RNU6-424P	0	0	0	0	0	0	0	0	0	0	0	0	0
FAM76A	0.146719	4.23068	2.16848	0.918762	4.83891	4.36846	4.6042	0.372755	0.0782513	3.07396	2.99086	0.378503	0.392533
RP3-426I6.2	-2.33924	-2.34813	-2.33429	-2.34103	-2.35031	-2.34982	-2.31926	-2.32503	-2.34418	-2.33128	-2.32371	-2.32469	-2.32388
RPEP3	0	0	0	0	0	0	0	0	0	0	0	0	0
STX12	2.04217	6.2117	2.08504	4.4944	6.47061	6.27665	6.99456	5.3961	6.69511	5.64568	2.19712	6.31237	2.19505
RP3-426I6.5	-1.78786	-1.85087	-1.75271	-1.80051	-1.86634	-1.55966	-0.988987	-1.687	-1.82285	-1.73138	-1.67766	-1.68463	-1.67889
RP3-426I6.6	-1.21532	1.55591	-1.09683	1.69048	-1.31907	-1.3159	0.843959	-0.875273	-1.27696	-1.0249	-0.84377	1.08197	-0.847926
RNU6-1245P	-2.05791	-2.12531	-1.98837	-2.08295	-0.713521	-2.13161	-2.15815	-1.85834	-2.11059	-1.94616	-1.83985	-1.85366	-1.84229
PPP1R8	5.0879	6.90082	7.11863	6.82243	6.41733	7.55561	7.61615	6.25148	6.51535	5.72753	3.49656	6.75566	6.67171
SCARNA1	0	0	0	0	0	0	0	0	0	0	0	0	0
AL109927.1	0	0	0	0	0	0	0	0	0	0	0	0	0
THEMIS2	9.83688	10.0596	9.18037	9.92017	8.85177	10.2026	9.8423	7.72608	10.4143	8.56147	8.46429	7.52466	9.50793
RPA2	8.85525	9.56981	9.2868	9.81954	9.04387	9.9863	10.0876	7.67374	8.77562	7.84682	8.75333	8.34912	7.86563
SMPDL3B	-1.65132	-1.76346	-1.54375	-1.69006	-1.77848	0.579028	-1.82645	0.57859	-1.72553	-0.111664	-1.31401	-1.33537	-1.31779
RP11-460I13.2	0	0	0	0	0	0	0	0	0	0	0	0	0
XKR8	7.27805	7.07478	6.23087	7.17594	2.6435	6.9606	6.68855	4.91839	7.16748	6.50094	2.81166	2.80274	4.82673
EYA3	5.4486	5.40554	1.11029	5.6556	0.927715	6.02034	6.20201	2.04372	4.56817	2.80725	1.26642	1.25078	3.72533
RP11-460I13.6	-1.8582	-2.07934	-1.73486	-1.90262	-2.13365	-2.12144	-2.41153	-1.50424	-1.98102	-1.66	-1.47145	-1.49594	4.58536
RN7SL559P	-1.7513	-0.327351	-1.7001	-1.76973	-1.86563	-1.43133	-1.87439	-1.60437	-1.80228	-1.66902	-1.59076	-1.60092	-1.59255
SPCS2P4	1.30044	1.1798	-0.228014	0.37659	1.24765	0.771188	1.33469	-0.162181	1.31027	0.598919	1.27282	1.24119	-0.153129
RP5-1053E7.2	0	0	0	0	0	0	0	0	0	0	0	0	0
RP5-1053E7.3	-1.52029	-1.22037	-1.03966	-1.12362	-1.24694	-1.00136	-1.59144	-1.38653	-1.56671	-1.44539	-1.37413	-1.38339	-1.37577
RNU6-176P	0	0	0	0	0	0	0	0	0	0	0	0	0
PTAFR	9.02736	8.38195	5.32157	8.04436	8.80644	8.00869	7.96573	8.14324	10.0591	8.74837	7.48199	7.6801	5.14658
DNAJC8	10.1118	9.9627	9.07799	10.0168	9.58327	10.1043	10.2491	9.52215	9.87042	9.71795	9.72361	9.65643	9.08794
ATPIF1	9.89891	9.53804	9.56813	9.79875	9.89646	9.56768	9.68744	9.37163	9.48285	9.7222	9.99026	9.58953	9.1449
RP5-1092A3.4	-0.866521	-0.996001	-0.788831	-0.893558	4.49188	2.48889	1.74838	-0.506544	-0.940059	1.95568	-0.466405	3.54895	-0.4717
RP5-1092A3.5	-2.3097	-2.32406	-2.30169	-2.31258	-2.253	-2.32679	-2.34084	-2.28671	-2.31767	-2.29683	-2.28458	-2.28617	-2.28486
SESN2	1.80588	5.46695	5.68388	6.11121	6.07713	6.31258	6.68011	1.95739	5.29541	4.21043	5.46577	1.96157	1.97185
MED18	6.02998	6.30198	6.10262	5.72665	1.72579	6.29404	6.10736	1.96283	5.62779	5.02905	1.97956	4.23583	1.97733
PHACTR4	2.29833	5.00932	5.96392	6.43662	2.98575	7.07627	6.58719	5.43999	4.86625	5.43938	5.65979	6.29703	2.42908
RP1-308E4.1	-0.372589	-1.31721	-1.60788	-1.67835	-1.76213	-1.76169	-1.77037	-1.511	-1.25686	-1.57643	-1.49722	-1.50751	-1.49904
RNU6ATAC27P	0	0	0	0	0	0	0	0	0	0	0	0	0
RCC1	6.10027	6.09749	2.39447	5.21896	6.32813	6.04139	5.57599	4.60889	5.16705	5.64122	5.57329	5.68219	2.48403
SNHG3	6.58099	6.54043	7.38631	4.67204	5.68132	6.27839	6.46639	6.89879	5.60041	6.4859	4.24274	5.94611	3.03046
SNORA73A	0	0	0	0	0	0	0	0	0	0	0	0	0
SNORA73B	-2.33924	-2.34813	-2.33429	-2.34103	-2.35031	-2.34982	-2.31926	-2.32503	-2.34418	-2.33128	-2.32371	-2.32469	-2.32388
PRDX3P2	0	0	0	0	0	0	0	0	0	0	0	0	0
RP4-669K10.8	0	0	0	0	0	0	0	0	0	0	0	0	0
TRNAU1AP	4.10056	6.47677	7.27915	6.33004	7.41806	7.10214	7.21082	6.25536	5.71319	6.62216	6.00042	6.4155	7.03183
SNHG12	3.88606	4.57889	1.14445	3.65327	3.22261	4.26333	3.76624	1.25517	2.74155	3.08634	3.52208	4.29215	4.1167
SNORD99	-1.93791	-1.97547	-1.91696	-1.94545	-1.98469	-1.78881	-1.65585	-1.87779	-1.95877	-1.90424	-1.87222	-1.87638	-1.87295
SNORA61	0	0	0	0	0	0	0	0	0	0	0	0	0
SNORA44	0	0	0	0	0	0	0	0	0	0	0	0	0
SNORA16A	0	0	0	0	0	0	0	0	0	0	0	0	0
TAF12	8.19131	7.64922	7.19871	8.07058	8.02175	7.82724	7.52762	7.44415	7.81441	7.61829	7.65918	7.28525	4.44555
RAB42	0	0	0	0	0	0	0	0	0	0	0	0	0
RP11-442N24__B.1	-1.2104	-1.27776	-1.10432	-1.24072	-1.28789	0.279265	-1.33213	0.0143103	0.469749	0.93633	-0.877757	1.19021	-0.881477
RNU11	-1.71794	-1.81989	-1.66107	-1.73841	-1.84421	-1.8393	-1.52908	-1.55474	-0.318206	-1.62655	-1.53963	-1.02142	-1.54162
GMEB1	6.2342	4.12376	0.767989	0.669028	0.551423	6.13894	6.67625	4.0429	5.39439	3.59354	0.944397	0.927007	0.941312
SCARNA24	0	0	0	0	0	0	0	0	0	0	0	0	0
YTHDF2	9.76681	9.43912	9.3721	9.975	9.40168	10.0262	9.98311	10.1242	8.57032	8.77493	9.55267	9.64393	9.88925
OPRD1	3.07083	5.34933	3.83325	5.76834	3.72895	4.49038	4.10647	6.16281	2.77306	4.96318	5.08598	5.45674	6.14748
RP1-212P9.3	3.04295	2.04261	3.54905	3.05235	3.51804	2.77669	2.26043	3.54126	0.624832	3.17725	3.37699	2.13399	0.844081
EPB41	9.76412	9.62244	9.9368	10.1176	10.1504	10.7415	10.6274	10.5145	9.62106	9.88394	8.77263	10.2863	10.714
RP4-604A21.1	5.15968	4.95799	5.69447	5.50719	4.84641	4.61793	5.67776	3.23987	3.23044	3.40445	4.71231	3.91106	3.6605
Metazoa_SRP	1.07173	1.45253	3.08932	2.95075	4.10838	3.97098	3.26041	4.05051	4.58579	3.85657	3.94054	3.59071	2.99833
TMEM200B	-2.32242	-2.35332	-2.30518	-2.32862	-2.36091	-2.3592	-2.39232	-2.27296	-2.33958	-2.13426	-2.26838	-2.2718	-2.26898
RP11-242O24.3	0	0	0	0	0	0	0	0	0	0	0	0	0
SRSF4	9.31469	9.11542	8.40368	8.87525	8.19625	9.65265	9.29944	8.89964	8.74298	8.16443	8.03075	8.37229	9.16943
uc_338	-1.38417	-0.358495	0.324325	-1.40223	-1.45591	0.95112	0.278355	-1.08503	-1.42855	-1.21666	-1.05732	-1.07801	-1.06097
MECR	0.21821	5.20607	0.298507	4.13191	0.0591804	5.6036	5.84522	0.461558	3.11907	2.11474	3.61215	0.467706	0.482705
RP11-467D18.2	-2.02734	-2.06001	-2.00912	-2.0339	-2.06803	-2.06623	-1.69114	-1.97505	-2.04548	-1.99806	-1.9702	-1.97382	-1.97084
PTPRU	0	0	0	0	0	0	0	0	0	0	0	0	0
RP3-437I16.1	0	0	0	0	0	0	0	0	0	0	0	0	0
RP11-810H18.1	0	0	0	0	0	0	0	0	0	0	0	0	0
RP4-656G21.1	0	0	0	0	0	0	0	0	0	0	0	0	0
RP11-179G8.1	0	0	0	0	0	0	0	0	0	0	0	0	0
RP11-111I12.1	0	0	0	0	0	0	0	0	0	0	0	0	0
RP5-893G23.1	0	0	0	0	0	0	0	0	0	0	0	0	0
RP3-357I16.1	0	0	0	0	0	0	0	0	0	0	0	0	0
RP4-591L5.1	0	0	0	0	0	0	0	0	0	0	0	0	0
RP4-591L5.2	0	0	0	0	0	0	0	0	0	0	0	0	0
MATN1	-1.9698	-2.00957	-1.94761	-1.97778	-2.01934	-2.01714	-1.49502	-1.90613	-1.99188	-1.93415	-1.90024	-1.90464	-1.90101
MATN1-AS1	6.22451	-1.1192	-0.826971	-0.998257	-1.15474	2.78769	3.09344	-0.534989	3.36707	-0.732184	-0.493472	-0.524476	-0.498949
LAPTM5	12.1835	11.94	11.2596	12.0646	11.6195	12.2136	12.4641	11.157	12.6466	11.6065	11.7495	11.7237	11.6546
MIR4420	-2.31289	-2.33136	-2.30259	-2.3166	-2.3359	-2.33488	-2.35338	-2.28333	-2.22724	-2.29634	-2.28059	-2.28264	-2.28095
RP5-1125N11.1	-2.13211	-2.19557	-2.09672	-2.14486	-2.21115	-2.20765	-2.25719	-2.03054	-2.16735	-1.74569	-2.02113	-1.69861	-2.02238
RP5-1125N11.2	0	0	0	0	0	0	0	0	0	0	0	0	0
RN7SKP91	0	0	0	0	0	0	0	0	0	0	0	0	0
RP1-65J11.5	0	0	0	0	0	0	0	0	0	0	0	0	0
SDC3	-1.22192	-1.47027	5.09582	-1.27182	-1.49828	1.99442	-1.63141	-0.824209	2.84445	-0.999212	-0.787365	-0.81488	-0.792225
RN7SL371P	0	0	0	0	0	0	0	0	0	0	0	0	0
PUM1	7.87935	8.61579	8.2297	7.78325	8.17366	9.51	9.68889	5.89255	7.94185	7.70426	5.2422	7.87167	4.58509
RP11-201O14.1	0	0	0	0	0	0	0	0	0	0	0	0	0
RP11-201O14.2	0	0	0	0	0	0	0	0	0	0	0	0	0
SEPW1P	-1.65425	-1.96074	-1.88365	-1.92119	-1.72447	-1.97016	-1.99341	-1.83205	-1.68174	-1.8669	-1.82471	-1.83019	-1.82568
RP11-490K7.1	0	0	0	0	0	0	0	0	0	0	0	0	0
NKAIN1	0	0	0	0	0	0	0	0	0	0	0	0	0
SNRNP40	8.56579	8.39597	4.38875	7.7223	6.87858	8.78144	8.82218	7.09398	7.33559	7.50473	7.84074	7.26042	4.27579
RP11-490K7.4	-1.67737	-1.7711	-1.57766	-1.71314	0.552655	-0.72308	-1.31059	-1.39123	-1.73883	-1.51714	-1.36473	-0.507046	-1.36822
ZCCHC17	10.8717	10.5155	10.2044	10.1579	11.0609	10.0106	9.86268	11.2287	10.7724	11.3942	12.092	11.3498	11.3264
RP11-266K22.2	-2.30993	-2.32458	-2.30175	-2.31287	-2.32818	-2.25126	-2.34174	-2.28647	-2.31807	-2.29679	-2.2843	-2.28592	-2.28458
FABP3	-1.62455	-1.72757	-1.5671	-1.64525	-1.73237	-0.430407	-1.74276	-1.45966	-0.420298	-1.53222	-1.44439	-1.45579	-1.4464
SERINC2	-1.71633	-1.98438	-1.56683	-1.77017	-2.05021	-2.0354	-2.37611	-1.28729	-1.8652	1.45835	-1.24754	-1.27722	6.13112
RP11-439L8.2	0	0	0	0	0	0	0	0	0	0	0	0	0
RNU6-40P	0	0	0	0	0	0	0	0	0	0	0	0	0
LINC01225	0	0	0	0	0	0	0	0	0	0	0	0	0
RP11-73M7.1	0	0	0	0	0	0	0	0	0	0	0	0	0
TINAGL1	-1.95258	-2.12352	-1.8417	-1.99251	-2.14525	-2.14036	-2.22978	-0.191999	-2.06298	0.83687	-1.6049	-1.62692	-1.60879
HCRTR1	-2.11236	-2.15515	-2.08849	-2.12095	-2.16566	-1.94107	-2.19665	-2.04387	-2.13612	-1.85178	-2.03752	-2.04226	-2.03836
PEF1	9.81991	9.13418	9.36842	8.87392	9.46538	9.32139	9.47187	9.53011	9.53214	9.87088	9.82232	9.82079	9.2661
RP11-73M7.6	-2.31289	-2.33136	-2.30259	-2.3166	-2.3359	-2.33488	-2.35338	-2.28333	-2.22724	-2.29634	-2.28059	-2.28264	-2.28095
RP11-73M7.9	-2.32242	-2.35332	-2.30518	-2.32862	-2.36091	-2.3592	-2.39232	-2.27296	-2.33958	-2.13426	-2.26838	-2.2718	-2.26898
COL16A1	0	0	0	0	0	0	0	0	0	0	0	0	0
ADGRB2	-1.47167	-0.651107	-1.33815	-1.51975	-1.76985	5.84996	0.0274447	-1.0885	-1.60462	-1.2571	-1.053	-1.07951	-1.05768
MIR4254	0	0	0	0	0	0	0	0	0	0	0	0	0
RP11-84A19.3	-2.31484	-2.33582	-2.30313	-2.21008	-2.34097	-2.33982	-2.36114	-2.28125	-2.32649	-2.29603	-2.27814	-2.28046	-2.27855
SPOCD1	9.39879	9.62694	10.7322	10.1636	10.3772	8.91684	9.5515	11.5516	10.2551	10.2267	9.32803	10.3562	11.2018
RP11-84A19.2	0	0	0	0	0	0	0	0	0	0	0	0	0
RP11-84A19.4	-2.12606	-2.18217	-2.09477	-2.13733	-2.19595	-2.19285	-2.23805	-2.03625	-2.15722	-1.49298	-2.02793	-2.03414	-2.02903
PTP4A2	13.634	13.5732	13.956	13.5111	13.5297	13.1768	13.0405	14.6085	13.4998	14.0631	13.9559	13.9935	14.2017
RP4-534N18.2	-2.13177	-2.19482	-2.09661	-2.14444	-2.2103	-2.20682	-2.25613	-1.70346	-2.16679	-1.74786	-2.02152	-2.0285	-2.02275
KHDRBS1	8.71947	8.80388	8.86675	8.94581	8.32385	8.95051	9.22609	7.88556	8.67253	7.84284	7.39762	7.94377	5.69379
RP11-277A4.4	-1.14543	-0.542261	-0.232973	-1.1539	-1.19214	0.0497568	-1.22717	0.00613993	1.3133	-0.157997	0.0420371	-0.855344	-0.838982
TMEM39B	5.0283	4.44097	5.94371	4.70981	4.80035	5.46084	5.82672	5.01051	4.32385	4.59845	5.29955	6.01939	6.44595
MIR5585	0	0	0	0	0	0	0	0	0	0	0	0	0
KPNA6	6.60467	5.24215	4.15553	6.29834	5.75072	7.95264	8.14324	6.5615	6.25628	6.70806	4.75034	7.94337	6.75268
RP4-622L5.2	0	0	0	0	0	0	0	0	0	0	0	0	0
TXLNA	7.29857	7.74151	7.80506	7.5832	4.4629	8.63118	8.53404	5.94315	5.37678	5.76459	4.04299	6.60541	7.36975
CCDC28B	7.16709	6.74985	6.43409	7.11719	7.43431	6.69569	5.93914	5.98172	7.45645	7.7888	7.49888	6.70901	6.27815
RP4-622L5.7	-2.14231	-2.16503	-2.12964	-2.14688	-2.17061	-2.05139	-2.09632	-2.10596	-2.15493	-2.12196	-2.10259	-2.1051	-2.10303
IQCC	-1.13407	3.87616	-0.98516	-1.18769	-1.39724	3.17829	5.47132	-0.70674	-1.28234	-0.894776	-0.667152	-0.696715	-0.672374
DCDC2B	-1.93583	-1.98234	-1.90989	-1.94517	-1.99377	-1.9912	-1.33044	-1.86138	-1.96166	-1.89414	-1.85448	-1.85963	-1.85539
TMEM234	6.00858	6.1651	2.29894	6.15915	2.19513	5.59584	5.80533	5.8333	5.84894	6.20383	6.83723	4.66745	2.39742
EIF3I	8.89119	8.93966	8.00086	9.11004	8.72657	9.37307	9.63652	7.61944	8.24196	7.66797	7.74736	7.51683	7.98332
MTMR9LP	-2.06405	-2.12767	-2.00333	-2.08592	-2.13388	-0.955803	-2.15211	-1.88981	-2.11639	-1.96648	-1.87366	-1.88572	-1.87579
FAM167B	-1.79407	-1.4421	-1.74064	-1.81332	-1.90286	-0.44215	-1.91287	-1.64073	-1.84728	-1.7082	-1.62652	-1.63713	-1.62839
LCK	10.2298	10.6669	10.2521	11.1508	9.90054	11.6335	11.3955	7.53129	8.57099	8.23228	9.20016	9.1538	8.83216
HDAC1	10.0176	9.82854	8.79251	9.95495	9.05735	10.1335	10.1749	8.51281	9.21064	9.05726	9.2306	9.21574	8.97812
MARCKSL1	8.40291	7.70197	8.93935	7.5831	8.45149	8.49365	9.20907	4.84629	7.17948	7.11441	5.5081	7.53259	6.95358
RP4-811H24.9	0	0	0	0	0	0	0	0	0	0	0	0	0
TSSK3	-1.87395	-1.94369	-1.83506	-1.88796	-0.774923	-1.95696	-1.98008	-1.76233	-1.91268	-1.81145	-1.75199	-1.75971	-1.75335
FAM229A	2.83143	-0.855302	-0.637332	-0.747387	5.56845	2.25287	0.108862	-0.388117	3.16225	1.84516	-0.347047	-0.377717	-0.352465
BSDC1	10.5202	10.1594	9.98636	9.62322	10.2903	10.0726	10.1114	10.93	10.8725	10.8778	9.88013	10.8202	10.4242
GAPDHP20	0	0	0	0	0	0	0	0	0	0	0	0	0
RP11-395N6.4	0	0	0	0	0	0	0	0	0	0	0	0	0
LRRC37A12P	0	0	0	0	0	0	0	0	0	0	0	0	0
RN7SL122P	0	0	0	0	0	0	0	0	0	0	0	0	0
RP1-27O5.3	0	0	0	0	0	0	0	0	0	0	0	0	0
ZBTB8B	0	0	0	0	0	0	0	0	0	0	0	0	0
ZBTB8A	-1.98896	-2.02907	-1.96659	-1.99702	-2.03892	-1.51182	-2.05405	-1.92477	-2.01124	-1.95301	-1.91882	-1.92326	-1.9196
ZBTB8OS	8.1612	7.6209	7.32816	8.30067	8.19385	7.67553	7.82698	8.26905	8.16935	8.49338	8.46514	7.37229	7.85091
RBBP4	10.3231	10.1264	10.5926	10.6727	9.89334	10.5861	10.4357	10.4366	10.0592	10.3214	10.3868	10.28	9.99772
SYNC	0	0	0	0	0	0	0	0	0	0	0	0	0
RP11-114B7.6	0	0	0	0	0	0	0	0	0	0	0	0	0
KIAA1522	0	0	0	0	0	0	0	0	0	0	0	0	0
YARS	8.62531	8.22081	8.04212	8.46403	7.52079	9.23567	8.91281	8.13342	7.91562	7.85723	8.16286	6.74464	5.04308
S100PBP	0.814697	6.19924	0.885884	5.63771	0.678967	6.92622	7.04443	2.69549	4.60689	2.4645	2.41599	1.90993	1.05486
FNDC5	-2.3097	-2.32406	-2.30169	-2.31258	-2.253	-2.32679	-2.34084	-2.28671	-2.31767	-2.29683	-2.28458	-2.28617	-2.28486
HPCA	0	0	0	0	0	0	0	0	0	0	0	0	0
TMEM54	-1.94361	-2.02068	-1.90062	-1.95909	-2.03961	-2.03535	-2.06508	-1.82025	-1.98641	-0.682576	-1.80882	-1.81735	-1.81033
RNF19B	7.2298	6.97664	7.95334	6.95708	8.00779	7.51667	6.45602	5.66782	8.14876	6.96377	6.20601	6.82189	6.30694
RP5-1174N9.2	-1.00887	0.443845	-0.928285	-1.02475	1.87264	-1.09568	-0.59299	1.77558	2.00102	-0.85137	-0.657667	0.920693	-0.662111
RP4-803A2.1	-0.219418	-0.343146	-0.143497	-0.245601	3.57482	1.35487	1.94305	4.6359	3.4619	3.09114	0.0322795	0.015272	3.84084
RP4-803A2.2	-1.85791	-2.01662	-1.73814	-1.90104	-2.04211	-2.03637	-2.13328	-1.5142	1.08974	-1.66544	-1.48236	0.720053	-1.48656
RP1-117O3.2	-1.98896	-2.02907	-1.96659	-1.99702	-2.03892	-1.51182	-2.05405	-1.92477	-2.01124	-1.95301	-1.91882	-1.92326	-1.9196
AK2	9.18524	9.30969	9.06583	9.41949	8.64977	9.53647	9.36554	7.08257	8.60697	7.75739	8.40245	7.87903	8.09029
AZIN2	-1.1771	2.47069	-1.02257	-1.23275	-1.47179	6.66344	3.99274	-0.733627	-1.33098	-0.928768	-0.692542	-0.723223	-0.697962
RP11-131M11.2	0	0	0	0	0	0	0	0	0	0	0	0	0
TRIM62	3.79824	0.606661	0.790747	3.0868	5.80015	5.66381	5.78757	3.0882	3.20721	0.837042	0.962638	0.945638	6.44208
RP11-131M11.3	-1.77736	-1.86186	-1.73023	-1.79433	-1.88261	-0.449895	-1.62027	-1.64211	-1.82429	-1.70162	-1.62958	-1.63894	-1.63123
ZNF362	4.48204	6.00589	7.53201	6.66101	2.28009	6.3939	6.89293	4.16195	5.93739	5.90069	2.47843	6.44834	2.4766
RP11-415J8.7	0	0	0	0	0	0	0	0	0	0	0	0	0
A3GALT2	-2.19895	-2.33859	-2.30347	-2.32057	-2.34412	-2.34288	-2.36599	-2.27995	-2.32856	-2.29583	-2.27661	-2.27911	-2.27705
RP11-415J8.3	-1.37386	-1.44515	0.0813073	-1.39702	-1.45548	0.795295	-0.243068	-1.06494	1.0713	-1.20087	-1.03632	-1.0577	-1.0401
PHC2	9.67565	9.55468	8.01377	8.46441	8.19121	8.993	8.83054	8.03837	10.0928	8.55603	6.82801	7.25258	7.83528
RN7SKP16	0	0	0	0	0	0	0	0	0	0	0	0	0
RP11-415J8.5	0	0	0	0	0	0	0	0	0	0	0	0	0
TLR12P	0	0	0	0	0	0	0	0	0	0	0	0	0
ZSCAN20	-0.539697	-1.81525	-1.51212	-1.6984	-1.84949	2.06935	1.84137	-1.25605	-1.75343	-1.42899	-1.21964	-1.24683	-1.22444
RP4-580O19.2	-1.84375	-1.91654	-1.76868	-0.926848	-0.401488	-1.92416	-1.94612	-1.62833	-1.8987	-1.72312	-1.60837	-1.62328	-1.61101
CSMD2	-1.49496	-1.90024	-1.7983	-1.84794	-1.91631	-1.91269	-1.9291	-1.73006	-1.04671	-1.77615	-1.72036	-1.7276	-1.72164
HSPD1P14	0	0	0	0	0	0	0	0	0	0	0	0	0
HMGB4	0	0	0	0	0	0	0	0	0	0	0	0	0
CSMD2-AS1	-1.92922	-1.98045	-1.90065	-1.93951	-1.99303	-1.22688	-2.00891	-1.84722	-1.95767	-1.8833	-1.83963	-1.8453	-1.84063
RNA5SP42	0	0	0	0	0	0	0	0	0	0	0	0	0
C1orf94	0	0	0	0	0	0	0	0	0	0	0	0	0
RP4-657M3.2	-2.32911	-2.36889	-2.30692	-2.3371	-2.37866	-2.37646	-2.42107	-2.26543	-2.3512	-2.29345	-2.25953	-2.05733	-2.26031
MIR552	0	0	0	0	0	0	0	0	0	0	0	0	0
SMIM12	9.37158	8.77202	8.72116	9.01588	7.98688	8.77166	8.8569	8.37883	8.67727	8.70988	8.19229	8.55868	8.7137
GJB5	5.26771	4.19906	1.1507	4.67441	0.979037	3.77326	0.893277	4.15002	4.37457	4.31444	5.34912	5.81154	1.29635
GJB4	-1.33782	-1.57608	-1.20493	-1.38568	-1.63459	-1.62143	-1.76997	0.244512	0.157226	1.48824	-0.921128	5.42858	-0.925788
RP1-34M23.5	0	0	0	0	0	0	0	0	0	0	0	0	0
GJB3	0	0	0	0	0	0	0	0	0	0	0	0	0
GJA4	-0.544774	4.66737	-0.452723	3.95044	-0.736113	-0.728106	-0.909308	-0.253258	5.83576	4.64362	-0.210083	-0.242325	2.56905
RP5-997D16.2	2.55168	-0.869931	-0.706274	2.85162	-0.89264	2.28346	2.37181	-0.48444	2.25529	-0.664631	-0.446503	-0.474833	-0.451508
DLGAP3	2.26164	-0.958764	-0.812576	-0.887682	2.49268	-0.974395	2.53582	-0.568231	-0.0307876	1.22964	1.14623	-0.559033	-0.5367
RP11-244H3.1	5.68161	4.51827	0.485239	4.29973	0.266237	3.49381	4.37549	3.09103	0.342737	1.40753	0.661147	5.19689	0.658087
RP11-244H3.4	-2.30993	-2.32458	-2.30175	-2.31287	-2.32818	-2.25126	-2.34174	-2.28647	-2.31807	-2.29679	-2.2843	-2.28592	-2.28458
TMEM35B	0	0	0	0	0	0	0	0	0	0	0	0	0
ZMYM6	5.97191	5.98821	6.53198	6.06259	4.014	6.12781	6.25331	5.82788	6.3118	5.73569	5.79827	6.19372	2.92712
RPL12P45	0	0	0	0	0	0	0	0	0	0	0	0	0
ZMYM1	0.615564	4.96037	0.689982	6.38148	0.47115	5.64856	5.95032	0.843841	4.5629	3.45468	3.97706	0.849709	0.864046
EFCAB14P1	-2.31484	-2.33582	-2.30313	-2.21008	-2.34097	-2.33982	-2.36114	-2.28125	-2.32649	-2.29603	-2.27814	-2.28046	-2.27855
SFPQ	9.61498	9.32613	8.53204	9.47213	9.38277	9.75536	9.98766	8.07287	8.87653	7.6887	7.96766	9.22596	8.74767
ZMYM4	7.12733	7.3129	7.89798	7.65209	7.19575	7.87719	7.30221	6.18061	6.7554	5.81802	6.28348	6.45304	6.22437
RN7SL503P	-1.94928	-2.00009	-1.65709	-1.95949	-2.01257	-1.53946	-2.03242	-1.86796	-1.9775	-1.90375	-1.86043	-1.86605	-1.86142
SNORA62	0	0	0	0	0	0	0	0	0	0	0	0	0
RPL5P4	0.860622	1.51725	1.5428	1.48989	1.17401	1.02426	1.91792	-0.146029	-0.290889	-0.199974	-0.133891	1.31015	1.33685
ZMYM4-AS1	0	0	0	0	0	0	0	0	0	0	0	0	0
KIAA0319L	7.87484	7.73877	7.4414	6.91571	3.34139	8.01176	7.7082	6.0354	7.80612	5.61324	3.45711	7.68649	3.45596
RP4-728D4.3	-1.94523	-2.02101	-1.8684	-1.9729	-2.03114	-1.49271	-2.05747	-1.72476	-0.409993	-1.82177	-1.70433	-1.71959	-1.70703
NCDN	5.25229	4.89747	6.02367	4.30891	1.74913	6.19704	5.9161	4.45062	4.65486	4.3626	1.63815	1.62452	1.63572
RP4-728D4.2	4.45639	4.48914	1.04673	3.90114	4.69897	4.98898	4.58535	2.71491	2.5906	1.08442	3.64116	3.71441	1.18652
TFAP2E	-1.75652	-1.82799	-1.67353	-1.78641	-1.83949	-0.314223	-0.163562	-1.51835	-1.80601	-1.62315	-1.49629	-1.51276	-1.4992
PSMB2	8.66108	9.01697	8.18098	8.75306	8.88033	9.07426	9.13799	7.17648	8.26823	8.05265	8.12668	8.11781	7.31426
C1orf216	6.18826	4.96743	7.00807	2.07017	2.01095	6.53098	5.64604	4.50578	5.57066	5.6704	2.23327	5.4158	5.48557
CLSPN	3.99654	3.48401	0.241173	2.07304	0.0452343	2.92194	2.18771	4.25402	3.54791	0.284284	3.56589	0.384887	0.397787
RP11-435D7.3	0	0	0	0	0	0	0	0	0	0	0	0	0
AGO4	3.2108	6.69335	7.43084	6.67825	7.4644	7.5376	8.19201	5.85862	8.25513	5.54546	3.29897	7.27183	3.29772
AGO1	8.12338	8.66961	8.12901	9.51785	9.24617	8.85814	8.78539	9.27315	9.07601	9.48967	8.307	8.85851	8.78351
RP4-789D17.4	0	0	0	0	0	0	0	0	0	0	0	0	0
RP4-789D17.5	0	0	0	0	0	0	0	0	0	0	0	0	0
AGO3	5.68557	4.79764	2.06395	4.43074	4.54817	7.06797	5.28039	5.53144	5.52932	6.02408	2.17241	5.81119	3.11153
RP4-665N4.8	-2.01966	-2.05	-2.00274	-2.02575	-2.05745	-1.89822	-1.86119	-1.9711	-2.03651	-1.99247	-1.9666	-1.96996	-1.9672
RP4-665N4.4	-2.30993	-2.32458	-2.30175	-2.31287	-2.32818	-2.25126	-2.34174	-2.28647	-2.31807	-2.29679	-2.2843	-2.28592	-2.28458
TEKT2	0	0	0	0	0	0	0	0	0	0	0	0	0
ADPRHL2	7.62125	7.06614	3.7002	7.90042	6.7781	7.77111	8.02683	5.54981	6.73173	6.26628	6.10303	6.09205	7.05757
COL8A2	-1.77954	-1.87186	-1.67744	-1.81236	-1.89023	0.360888	-1.93333	-1.48653	0.223568	-1.61546	-1.45939	-1.47966	-1.46297
TRAPPC3	8.74879	8.72804	9.04387	8.60439	9.17563	8.91135	8.84944	8.21964	8.86601	8.47888	8.21995	7.98981	6.82735
MAP7D1	7.69622	7.50625	7.63308	7.27467	7.72723	8.77959	8.89761	6.62334	7.59587	6.54067	5.74388	6.14775	4.37949
RN7SL131P	0	0	0	0	0	0	0	0	0	0	0	0	0
THRAP3	9.18389	8.76776	9.04182	9.1462	8.9842	10.1169	9.97221	8.27676	9.00277	8.4564	8.65719	8.35047	9.03091
UBE2V2P4	-2.09663	-1.81613	-2.07997	-2.10264	-2.13386	-2.1322	-2.15298	-2.0488	-2.11323	-2.06985	-2.04437	-2.04768	-2.04496
SH3D21	-1.65041	-1.74509	-1.57456	-1.67773	-1.75085	-0.665627	-0.942166	-1.43274	-1.72584	-0.0282921	-1.41257	-1.42763	-1.41523
EVA1B	6.44685	6.25706	6.89328	6.8147	7.39987	4.92454	5.26817	7.34426	6.54225	6.58238	7.03708	5.70397	7.16197
RP11-268J15.5	0	0	0	0	0	0	0	0	0	0	0	0	0
STK40	11.497	11.422	12.1613	11.6464	11.7552	11.2707	11.0403	12.3097	11.9918	12.5886	11.8413	12.0433	11.8626
LSM10	8.82944	8.75722	8.33418	8.61707	8.40601	8.65111	8.88715	7.37779	8.85419	8.20145	8.58411	7.99963	7.35558
RNU4-27P	0	0	0	0	0	0	0	0	0	0	0	0	0
OSCP1	1.04631	-1.63272	-1.40386	-1.55886	-1.64548	-1.64266	-1.7031	0.809681	-0.7214	0.421358	-1.16049	-1.18312	-1.16449
SNORA63	-2.30993	-2.32458	-2.30175	-2.31287	-2.32818	-2.25126	-2.34174	-2.28647	-2.31807	-2.29679	-2.2843	-2.28592	-2.28458
MRPS15	7.70111	7.68991	7.56388	6.76133	8.02776	7.36781	7.69031	5.97776	6.50236	5.43122	5.86105	6.86918	3.78178
CSF3R	9.95622	9.61808	7.61505	9.67313	8.87999	8.74567	8.90333	8.20685	12.0031	9.67781	8.26533	7.57114	7.57348
FTLP18	0	0	0	0	0	0	0	0	0	0	0	0	0
RP4-614N24.1	0	0	0	0	0	0	0	0	0	0	0	0	0
GRIK3	0	0	0	0	0	0	0	0	0	0	0	0	0
MIR4255	0	0	0	0	0	0	0	0	0	0	0	0	0
RNU6-636P	0	0	0	0	0	0	0	0	0	0	0	0	0
RP5-1180C18.1	0	0	0	0	0	0	0	0	0	0	0	0	0
RNA5SP43	0	0	0	0	0	0	0	0	0	0	0	0	0
RPS29P6	-1.95163	-2.00199	-1.66202	-1.96174	-1.55184	-2.01157	-2.03421	-1.87103	-1.9796	-1.90649	-1.86356	-1.86914	-1.86455
LINC01137	7.61833	7.62707	7.87155	7.52951	7.85397	6.99256	7.12214	8.04024	7.7722	8.5342	8.2688	8.18346	7.9241
ZC3H12A	6.4405	4.39087	4.96342	5.55795	1.55777	5.8342	6.04969	1.80944	6.22148	3.98607	1.827	1.81384	5.9767
MEAF6	9.32852	9.27034	8.72312	9.53745	8.89733	9.16097	9.35107	8.12748	8.1468	8.14925	7.6618	8.05826	8.18025
MIR5581	-1.9274	-1.75553	-1.90454	-1.93563	-1.97845	-1.59084	-1.9909	-1.8618	-1.95016	-1.89066	-1.85572	-1.86026	-1.85652
SNIP1	5.44502	4.55514	0.829238	5.12425	2.93603	5.26404	4.20772	3.38609	3.44495	2.08209	0.986753	0.971025	0.983959
FTH1P1	1.63926	0.94694	1.82229	1.16834	1.39723	0.285907	-0.350338	2.49979	1.06827	1.17847	1.76605	-0.0891998	-0.0808824
RP3-423B22.5	-0.792575	-1.41185	-0.697254	-0.478914	-0.295517	-1.41416	-1.4271	-1.16241	-1.40589	-0.635492	-1.14481	-1.15795	-1.14713
DNALI1	-2.067	-0.0387336	-1.97845	-2.09888	-2.19366	-2.19065	-2.24318	-1.81289	-2.15517	-1.92471	-1.78935	-1.80693	-1.79246
GNL2	8.49407	7.77458	8.0574	8.84777	5.65182	8.51476	8.31144	4.26277	6.34071	6.6096	7.32579	6.57282	7.71777
RSPO1	0	0	0	0	0	0	0	0	0	0	0	0	0
C1orf109	3.96972	5.63452	1.08945	1.00357	5.99459	6.17161	6.04383	1.22615	4.26332	2.98775	1.24725	5.31711	1.24444
CDCA8	-1.07853	-1.21123	-0.979868	-1.10602	-1.24205	3.04046	3.02965	-0.694666	3.44816	-0.887282	-0.654113	2.78553	-0.659463
EPHA10	0	0	0	0	0	0	0	0	0	0	0	0	0
ACTN4P2	-2.32874	-2.36802	-2.30682	-2.33663	-2.37767	-2.3755	-2.41944	-2.06183	-2.35055	-2.29352	-2.26003	-2.26438	-2.2608
RP11-109P14.2	0	0	0	0	0	0	0	0	0	0	0	0	0
MANEAL	-0.754379	2.46596	6.45477	3.5475	-0.94018	2.78511	2.15875	-0.392399	-0.839762	-0.592247	-0.350324	-0.381745	-0.355875
RP11-109P14.9	0	0	0	0	0	0	0	0	0	0	0	0	0
YRDC	1.08184	5.1083	4.42851	5.45858	0.965132	5.61932	6.16056	1.27696	5.17407	4.52145	1.29749	4.39483	1.29476
C1orf122	6.47843	6.94124	6.41189	6.31346	6.67504	6.23438	6.46027	5.34717	6.74647	6.89553	6.89048	6.471	3.75838
MTF1	5.0935	5.70147	1.77052	6.06368	2.23743	6.66788	7.25774	1.88014	6.59038	4.25391	6.13432	2.52811	1.89523
RP11-109P14.8	0	0	0	0	0	0	0	0	0	0	0	0	0
RP11-109P14.10	0	0	0	0	0	0	0	0	0	0	0	0	0
INPP5B	8.22394	8.14542	4.79524	8.09768	8.37274	8.03466	8.08683	7.6702	7.96292	7.7253	8.25189	7.78054	8.81549
RNU6-584P	0	0	0	0	0	0	0	0	0	0	0	0	0
SF3A3	8.67462	8.4923	4.49157	8.72071	7.31171	9.05177	9.4758	5.32959	6.86644	6.48303	8.02422	7.39046	7.68078
RNU6-510P	-2.14231	-2.16503	-2.12964	-2.14688	-2.17061	-2.05139	-2.09632	-2.10596	-2.15493	-2.12196	-2.10259	-2.1051	-2.10303
FHL3	5.70351	6.3122	3.93614	8.31555	8.03968	7.47185	7.6433	7.81871	8.19412	7.08409	6.91472	6.57682	6.27905
UTP11	6.47677	6.61848	6.48976	7.58157	3.60954	7.34889	7.49285	6.2143	5.80444	5.23162	6.78582	5.75449	6.93708
POU3F1	-1.88479	-1.94381	-1.85187	-1.89664	-1.9583	-1.95504	-1.01256	-1.79033	-1.91757	-1.83189	-1.78158	-1.78811	-1.78273
RP5-884C9.2	0	0	0	0	0	0	0	0	0	0	0	0	0
RP5-884C9.3	0	0	0	0	0	0	0	0	0	0	0	0	0
MIR3659	0	0	0	0	0	0	0	0	0	0	0	0	0
LINC01343	0	0	0	0	0	0	0	0	0	0	0	0	0
RP11-329N22.2	0	0	0	0	0	0	0	0	0	0	0	0	0
RNU6-753P	0	0	0	0	0	0	0	0	0	0	0	0	0
RP11-329N22.1	-1.61869	-1.28108	-1.56715	-1.63725	-1.71297	-1.30481	-0.312752	-1.47079	-1.67	-1.53587	-1.45709	-1.46732	-1.4589
RP11-334L9.1	-2.09513	-1.97495	-2.07915	-2.10089	-1.98199	-2.12925	-2.14895	-2.04926	-2.11105	-2.06944	-2.04501	-2.04818	-2.04557
RRAGC	1.36262	1.14009	5.72557	5.22567	0.526326	4.85604	4.80169	0.873299	3.76484	2.03004	4.91221	2.8405	0.89246
RP5-864K19.7	0	0	0	0	0	0	0	0	0	0	0	0	0
RP5-864K19.4	2.98941	1.51161	0.145503	2.37173	-0.0220352	1.24221	2.98926	0.266945	1.13719	2.49382	3.51442	1.26736	3.50664
MYCBP	9.10665	8.8133	9.50242	8.66394	9.04691	8.43597	8.57539	9.79121	8.83929	9.44327	9.82073	9.60489	9.90859
RP5-864K19.6	0	0	0	0	0	0	0	0	0	0	0	0	0
GJA9	-1.0427	-2.155	-2.01949	-2.08548	-2.16276	-2.16182	-2.17569	-1.92877	-2.11633	-1.99004	-1.91587	-1.9255	-1.91757
RHBDL2	1.17714	-1.33239	-1.18036	-1.29678	-1.34152	0.158902	0.083337	-0.985575	-0.157679	-0.256808	-0.957879	-0.978562	-0.961532
RNU6-605P	0	0	0	0	0	0	0	0	0	0	0	0	0
EIF1P2	0	0	0	0	0	0	0	0	0	0	0	0	0
AKIRIN1	8.98956	10.2594	10.5125	10.2128	9.33555	9.8722	9.88538	10.214	10.1968	10.3932	10.471	10.132	10.1554
NDUFS5	10.0697	10.2642	10.2895	10.051	9.99247	9.34202	9.69761	9.79218	10.3707	10.9033	11.1728	10.8869	9.7542
MACF1	7.69562	7.92962	7.7194	7.9227	8.08734	10.496	10.3287	8.07134	9.18107	7.96043	8.3769	8.72353	10.5981
RNU6-608P	0	0	0	0	0	0	0	0	0	0	0	0	0
RNA5SP44	0	0	0	0	0	0	0	0	0	0	0	0	0
RP11-416A14.1	-1.96072	-2.01014	-1.93316	-1.97065	-2.02228	-2.01955	-2.04024	-1.88163	-1.29225	-1.91643	-1.8743	-1.87977	-1.87527
RP11-420K8.1	-2.30993	-2.32458	-2.30175	-2.31287	-2.32818	-2.25126	-2.34174	-2.28647	-2.31807	-2.29679	-2.2843	-2.28592	-2.28458
HSPE1P8	0	0	0	0	0	0	0	0	0	0	0	0	0
BMP8A	-1.98896	-2.02907	-1.96659	-1.99702	-2.03892	-1.51182	-2.05405	-1.92477	-2.01124	-1.95301	-1.91882	-1.92326	-1.9196
OXCT2P1	0	0	0	0	0	0	0	0	0	0	0	0	0
RP11-69E11.4	-0.897592	-0.452386	-1.6268	-1.76575	-1.85068	0.63398	-1.8913	-1.4358	-1.79833	-1.5648	-1.40864	-1.42892	-1.41222
PPIEL	-2.02957	-2.11231	-1.98065	-2.04719	-2.11657	-1.01783	-2.12848	-1.88917	-2.07829	-1.95095	-1.87617	-1.88588	-1.87788
PABPC4	6.4087	4.23428	1.51979	4.25385	2.25274	6.52352	6.82862	1.63846	5.1022	3.21493	4.22448	5.78491	1.65465
RP11-69E11.8	0	0	0	0	0	0	0	0	0	0	0	0	0
SNORA55	0	0	0	0	0	0	0	0	0	0	0	0	0
HEYL	0	0	0	0	0	0	0	0	0	0	0	0	0
RP1-144F13.3	0	0	0	0	0	0	0	0	0	0	0	0	0
NT5C1A	0	0	0	0	0	0	0	0	0	0	0	0	0
HPCAL4	-1.194	6.82126	-1.0376	-1.25032	-1.51306	5.15844	1.3215	-0.745165	-1.34973	-0.942665	-0.703584	-0.734636	-0.70907
PPIE	9.62695	9.10335	9.04216	9.16504	9.11349	9.27813	9.21213	9.29493	9.1965	9.70485	9.45007	9.40749	9.62119
RP1-144F13.4	0	0	0	0	0	0	0	0	0	0	0	0	0
RNU7-121P	0	0	0	0	0	0	0	0	0	0	0	0	0
BMP8B	3.0528	1.38399	2.52444	2.56323	0.454779	3.36966	2.24661	0.741439	2.85113	3.38795	2.73388	3.46995	5.09265
OXCT2	0	0	0	0	0	0	0	0	0	0	0	0	0
RP1-118J21.25	-2.05781	-2.1293	-2.00468	-2.07694	-2.13416	-1.06384	-2.14817	-1.90535	-2.11071	-1.97244	-1.89122	-1.90177	-1.89309
RP1-118J21.24	0	0	0	0	0	0	0	0	0	0	0	0	0
TRIT1	1.27788	6.37849	1.33809	5.277	1.16606	6.28106	6.09906	1.46745	4.90289	3.12618	1.48756	5.2905	6.79784
MYCL	6.53599	7.2826	6.70017	6.72648	6.36449	6.06077	7.55199	5.08811	5.91714	5.73924	5.92882	3.72019	3.08595
RP1-118J21.5	0	0	0	0	0	0	0	0	0	0	0	0	0
MFSD2A	-1.08632	3.02175	-0.96546	-1.11075	-1.23007	2.20037	2.99907	-0.693918	-1.15277	2.67109	-0.655308	-0.684141	-0.660401
RP3-342P20.2	-1.97009	-1.4637	-1.93537	-1.98259	-2.04763	-2.04419	-2.07423	-1.54715	-2.00466	-1.91429	-1.86122	-1.86811	-1.86243
CAP1	13.7077	13.6742	13.9141	13.5093	13.3805	13.7221	13.4139	14.2179	13.8469	14.037	14.3041	14.2592	14.1793
PPT1	10.2568	10.5517	9.33643	11.3898	9.75877	10.7939	11.0226	8.39674	10.1958	9.61342	8.23349	7.37716	8.7254
RP11-115D7.3	-0.0751536	-0.596155	-0.573457	-0.10736	0.242636	-0.598208	-0.609456	0.226039	0.400552	1.00493	0.908357	-0.549899	-0.547559
RLF	5.55389	7.01584	1.80302	6.57743	1.66192	7.1761	6.69835	5.27237	6.78774	4.56892	1.93147	1.91831	1.92913
RNU6-1237P	0	0	0	0	0	0	0	0	0	0	0	0	0
TMCO2	-0.667806	-0.784334	-0.596392	-0.692463	-0.810437	0.803114	-0.930439	3.20163	2.33367	2.91398	3.57717	3.12207	-0.365914
RP1-39G22.7	5.90474	6.37842	7.69527	5.81376	3.57735	6.25794	5.99158	7.07152	5.31923	5.57703	5.89878	4.97053	3.85779
ZMPSTE24	8.73983	8.78539	8.17349	7.72471	7.47575	8.40981	8.26916	8.8219	8.88838	8.33286	8.47995	7.84526	8.51872
RP1-39G22.4	-1.74836	-1.81771	-1.70969	-1.76229	-1.83198	-1.26728	-1.83627	-1.63737	-0.959896	-1.68621	-1.62709	-1.63477	-1.62844
COL9A2	-1.223	-1.46734	-1.08045	-1.27434	-1.49724	5.48538	-1.64061	2.18534	-0.258369	2.49748	-0.77602	-0.804322	-0.781019
RP1-228H13.1	-2.03534	-2.07716	-1.79479	-2.04374	-2.08744	-2.08513	-1.81998	-1.96839	-2.05857	-1.99785	-1.96219	-1.96682	-1.96301
SMAP2	11.0033	11.111	9.93163	10.5741	10.2652	11.4522	11.359	9.28009	11.4476	10.0204	9.34885	9.58281	9.12322
RP1-228H13.2	-0.947913	0.345612	-1.62576	-1.7547	-1.82069	-0.572433	-1.85231	-1.44829	-1.77777	-1.56814	-1.42305	-1.4419	-1.42638
ZFP69B	5.63317	-1.01033	-0.7552	-0.888174	-1.04619	3.61373	4.20508	-0.459609	3.63875	-0.659242	-0.417579	-0.448966	-0.423123
RP1-228H13.5	6.12282	-1.46378	-1.0474	-1.25351	-1.49995	2.36764	-1.67714	-0.764049	4.23972	-0.955413	-0.72376	-0.753847	-0.729074
RP11-656D10.7	0	0	0	0	0	0	0	0	0	0	0	0	0
ZFP69	0.132379	4.89134	0.21486	5.3616	2.51173	5.26893	5.16228	0.381323	0.055454	0.267268	0.406112	5.11052	0.402828
RP11-656D10.3	-0.652823	-0.490617	-1.20807	-0.316932	-1.34404	-1.34313	0.260594	-1.06517	-1.33157	-1.16168	-1.04485	-0.3484	-1.04753
EXO5	-0.155697	0.955599	4.20781	5.18464	5.33838	4.48128	4.19014	0.0995274	-0.235758	-0.0167083	0.124644	0.105868	0.121319
RP11-656D10.5	0	0	0	0	0	0	0	0	0	0	0	0	0
RP11-656D10.6	-1.98896	-2.02907	-1.96659	-1.99702	-2.03892	-1.51182	-2.05405	-1.92477	-2.01124	-1.95301	-1.91882	-1.92326	-1.9196
ZNF684	4.06338	5.29394	0.0690019	-0.0258849	4.25392	4.13124	2.92372	1.28339	2.6441	0.114912	0.239137	0.222368	0.236162
RP1-63P18.2	0	0	0	0	0	0	0	0	0	0	0	0	0
GTF2F2P2	0	0	0	0	0	0	0	0	0	0	0	0	0
RIMS3	2.46874	0.569031	0.739796	2.92348	0.546509	3.50434	1.36446	3.69953	4.81185	3.42935	5.03841	3.71411	5.76123
RP4-739H11.3	-1.43901	-1.52432	-1.36935	-0.509189	-1.52788	-1.5271	-1.54276	-0.590425	-0.587335	-0.678397	-0.571904	-1.2344	-1.22301
NFYC-AS1	-1.55155	-1.67881	-1.42467	-1.58629	-1.69639	1.56629	1.14876	-1.18742	-1.62874	-1.34765	1.01603	-1.17888	-1.15814
NFYC	8.47026	8.30195	7.45637	8.73468	8.16997	8.19305	8.69422	7.77873	8.46097	8.19788	7.99817	7.46956	7.6033
MIR30E	0	0	0	0	0	0	0	0	0	0	0	0	0
MIR30C1	0	0	0	0	0	0	0	0	0	0	0	0	0
KCNQ4	-1.03145	2.49598	-0.878345	-1.06652	-1.21545	3.2046	-1.37861	0.638202	1.3965	6.04703	-0.551366	-0.581763	-0.556735
RN7SL326P	0	0	0	0	0	0	0	0	0	0	0	0	0
CITED4	6.03401	5.03949	1.35085	5.45373	1.1893	4.79641	5.67672	3.98637	5.57564	3.90083	4.13526	1.47863	1.49046
RP5-1066H13.4	0	0	0	0	0	0	0	0	0	0	0	0	0
RP11-348A7.1	0	0	0	0	0	0	0	0	0	0	0	0	0
UBE2V1P8	0	0	0	0	0	0	0	0	0	0	0	0	0
CTPS1	0.481633	4.12577	0.557537	6.762	5.31231	6.3703	5.96914	1.66753	0.41242	0.606566	3.37458	0.72113	0.735832
SLFNL1-AS1	0	0	0	0	0	0	0	0	0	0	0	0	0
SLFNL1	0	0	0	0	0	0	0	0	0	0	0	0	0
SCMH1	3.95043	2.1774	-0.406867	-0.513017	-0.641045	4.8674	5.18081	-0.246397	-0.558955	3.81033	-0.222505	-0.240368	-0.225669
RPL23AP17	0	0	0	0	0	0	0	0	0	0	0	0	0
RP11-399E6.1	0	0	0	0	0	0	0	0	0	0	0	0	0
RP11-399E6.2	0	0	0	0	0	0	0	0	0	0	0	0	0
FOXO6	0	0	0	0	0	0	0	0	0	0	0	0	0
RP11-399E6.4	0	0	0	0	0	0	0	0	0	0	0	0	0
RNA5SP45	0	0	0	0	0	0	0	0	0	0	0	0	0
EDN2	0	0	0	0	0	0	0	0	0	0	0	0	0
HIVEP3	1.3322	6.23997	5.56373	4.97039	4.30403	6.24613	6.09437	1.51318	4.57406	1.42715	5.20271	2.24999	1.52996
RP11-486B10.3	0	0	0	0	0	0	0	0	0	0	0	0	0
RP11-486B10.4	0	0	0	0	0	0	0	0	0	0	0	0	0
HNRNPFP1	0	0	0	0	0	0	0	0	0	0	0	0	0
RP11-319C21.1	0	0	0	0	0	0	0	0	0	0	0	0	0
GUCA2B	0	0	0	0	0	0	0	0	0	0	0	0	0
GUCA2A	0	0	0	0	0	0	0	0	0	0	0	0	0
FOXJ3	7.81913	6.70126	2.93863	6.04014	5.40205	7.41739	7.96996	6.81732	6.53427	4.71619	4.4914	6.30981	3.0111
RP11-223A3.1	-2.14021	-2.20981	-2.10139	-2.15419	-2.22691	-2.22306	-2.28157	-1.30589	-2.17887	-2.07783	-2.01849	-2.0262	-2.01985
RIMKLA	2.4953	5.67964	5.6957	5.0051	4.41079	5.07171	5.00214	5.93853	4.7958	6.29609	5.99755	5.85755	6.54434
RP11-157D18.2	0	0	0	0	0	0	0	0	0	0	0	0	0
ZMYND12	8.85481	8.97721	8.94503	8.62854	9.53859	8.15791	8.05877	10.6066	8.5595	9.88795	9.81561	9.23494	9.97135
PPCS	9.80019	9.14499	9.22628	9.47621	9.42695	9.22921	9.04132	9.55706	9.24017	9.02438	9.608	8.68138	8.80889
CCDC30	4.58422	5.72055	5.20395	5.26373	4.79741	5.0304	5.4003	5.98495	6.2312	5.20509	4.22812	3.35517	6.86781
RP11-163G10.2	-1.89872	-2.15038	-2.08708	-1.90688	-2.16036	-2.15811	-2.18922	-2.04471	-2.13231	-2.07333	-2.03868	-2.04318	-2.03948
TMSB4XP1	3.79125	4.36606	4.50897	5.40716	4.30416	2.89552	2.02119	5.60473	4.10166	5.85858	7.32356	4.28825	3.22504
RNU6-536P	0	0	0	0	0	0	0	0	0	0	0	0	0
RP11-163G10.4	0	0	0	0	0	0	0	0	0	0	0	0	0
PPIH	5.95022	6.13327	5.29798	7.05963	7.21821	6.39028	6.80456	3.65613	4.78071	2.60577	5.8368	6.06064	2.66848
RP5-994D16.3	-2.09428	-2.12224	-2.07868	-2.09989	-2.12911	-1.83711	-2.14666	-2.04952	-2.10981	-2.06921	-2.04537	-2.04847	-2.04592
YBX1	9.00626	8.23058	8.5339	8.5345	9.1853	9.03414	8.93922	7.98536	9.13989	9.21811	9.46753	9.67098	9.27289
CLDN19	-2.31075	-2.24487	-2.30199	-2.31391	-2.33032	-2.32945	-2.34495	-2.2856	-2.31948	-2.29667	-2.28327	-2.28501	-2.28358
P3H1	5.56999	7.18	7.49254	5.86497	4.06698	8.04528	7.27195	5.51848	7.858	5.88172	6.11696	3.05533	3.06167
C1orf50	3.10092	2.95092	3.58883	2.54359	0.558432	1.96532	2.8383	2.41584	1.77977	1.47764	3.5727	3.18309	3.21623
RP5-994D16.12	-1.47618	-0.625066	-1.41991	-1.49645	-1.55081	-1.14377	-1.08308	-1.3147	-1.06092	-1.38576	-0.77581	-1.31091	-1.30172
RP5-994D16.9	-0.0196432	2.44422	3.85124	1.48815	-0.141527	3.22085	2.65943	1.20645	-0.0772916	2.09241	1.77174	3.62604	0.190868
RP5-994D16.11	1.06297	-0.465337	-0.370748	-0.420764	-0.477413	0.937963	1.24993	1.81147	2.07759	1.01263	0.752661	0.725085	1.25508
SVBP	8.89694	7.98036	8.75252	8.17091	9.14987	7.46807	7.9014	9.38884	8.48079	9.27166	9.04142	8.76565	8.2218
ERMAP	0.878373	4.45768	3.21624	4.80877	1.85193	5.32367	0.652008	6.10327	3.5279	6.27367	1.10794	4.105	1.10506
RP11-342M1.3	-1.9211	-2.02035	-1.84098	-1.94995	-2.03159	-0.920102	-2.062	-0.323978	-1.99998	-1.79235	-1.66988	-1.68579	-1.67269
ZNF691	5.23048	3.98944	0.0440248	6.24154	-0.214855	5.39415	5.8804	0.217784	-0.122989	0.0988345	0.243564	0.22429	0.24015
RP11-342M1.7	-2.31484	-2.33582	-2.30313	-2.21008	-2.34097	-2.33982	-2.36114	-2.28125	-2.32649	-2.29603	-2.27814	-2.28046	-2.27855
RP11-342M1.6	0.00499459	-1.52671	-0.750492	-1.466	-1.04708	-1.52944	-1.54481	-0.602689	-0.943638	-1.33058	-1.22536	-1.23902	-1.22777
ATP6V1E1P1	1.06044	0.554298	1.21643	0.736666	0.186738	0.195263	0.25483	0.737234	1.11624	1.72176	1.24772	-0.151003	0.766993
SLC2A1	6.96812	6.86435	7.88583	6.12193	6.34002	7.85204	8.30397	5.76646	6.09184	3.0093	3.06462	5.84108	3.0632
SLC2A1-AS1	-1.50326	-1.59799	-1.39915	-1.54075	-1.60762	0.436199	-1.12695	0.788744	0.121298	-1.33596	-1.17682	-1.19749	-1.18047
RNU6-880P	0	0	0	0	0	0	0	0	0	0	0	0	0
RP3-393B19.1	0	0	0	0	0	0	0	0	0	0	0	0	0
FAM183A	0	0	0	0	0	0	0	0	0	0	0	0	0
EBNA1BP2	7.64519	6.42934	7.20913	7.86259	6.32203	7.62148	7.32372	4.16195	6.79173	6.1518	5.46163	5.85171	3.43223
CFAP57	-2.12289	-2.1752	-2.09372	-2.1334	-2.18805	-1.91351	-2.2279	-2.03917	-2.15194	-2.07601	-1.75976	-2.0372	-2.03244
RNA5SP46	0	0	0	0	0	0	0	0	0	0	0	0	0
TMEM125	-1.92922	-1.98045	-1.90065	-1.93951	-1.99303	-1.22688	-2.00891	-1.84722	-1.95767	-1.8833	-1.83963	-1.8453	-1.84063
C1orf210	0	0	0	0	0	0	0	0	0	0	0	0	0
TIE1	1.54029	-1.9772	-1.67995	-1.85199	-2.00591	0.957976	-2.10888	-1.44346	-1.92556	-1.60318	-1.40983	-1.43495	-1.41427
MPL	9.00552	7.18761	7.87781	7.77599	7.47075	6.30138	7.01124	7.49691	7.63638	8.26638	7.17321	7.43325	8.64522
RP1-92O14.3	3.86244	4.53185	3.88194	1.28406	4.66043	3.1307	2.7666	4.91101	1.25581	4.84544	4.97111	3.62214	4.83375
CDC20	-0.824965	-0.9762	-0.735738	3.47953	-1.01131	4.84587	2.1817	1.41826	-0.910506	-0.641237	5.36438	-0.431522	-0.405749
ELOVL1	7.84879	8.37511	7.56748	8.27008	7.99602	8.92244	8.68925	7.82357	8.1194	7.32123	7.02598	7.55858	7.84171
MED8	7.95687	7.82699	8.14158	7.73572	6.80943	8.01733	7.87392	7.15571	7.79298	7.30429	7.51655	6.70554	7.35568
RP1-92O14.6	-1.83229	-1.91961	-1.74366	0.0175988	-1.93337	-0.592102	-1.96499	-1.57794	-1.89471	-1.68986	-1.55437	-1.57197	-1.55748
SZT2	0.904013	5.12556	2.39471	0.881335	6.48192	6.27824	5.35827	1.11308	2.27394	2.92789	4.24503	1.11855	5.05589
SZT2-AS1	0	0	0	0	0	0	0	0	0	0	0	0	0
MIR6735	0	0	0	0	0	0	0	0	0	0	0	0	0
HYI	5.44309	4.2911	3.99772	4.47061	4.82184	3.79405	3.38887	4.64332	4.92518	5.26672	5.71353	5.19787	4.55499
HYI-AS1	-2.31075	-2.24487	-2.30199	-2.31391	-2.33032	-2.32945	-2.34495	-2.2856	-2.31948	-2.29667	-2.28327	-2.28501	-2.28358
PTPRF	7.10073	5.20267	3.39687	5.81296	6.0063	5.6289	6.08333	7.38374	6.17328	7.51755	6.63964	7.11979	8.52355
KDM4A	6.21971	3.89726	1.47771	6.79604	1.31885	5.88773	5.9281	4.23618	5.58491	4.89244	3.47622	1.60412	1.61585
KDM4A-AS1	0.539067	1.65738	3.29329	3.37732	0.417033	1.34505	2.19533	4.4785	4.26356	3.66727	4.21269	4.62837	0.756541
ST3GAL3	10.2868	9.64807	9.49413	9.88333	9.26906	9.29829	9.16277	10.4205	10.6825	11.1705	10.4606	10.803	11.0251
RP11-184I16.4	-1.41102	-0.545789	-1.32909	-1.44052	-1.517	-1.5158	0.326903	-0.413082	-1.49259	-1.27936	0.162807	-1.17039	-1.157
RP11-184I16.3	-2.09428	-2.12224	-2.07868	-2.09989	-2.12911	-1.83711	-2.14666	-2.04952	-2.10981	-2.06921	-2.04537	-2.04847	-2.04592
MIR6079	-1.9698	-2.00957	-1.94761	-1.97778	-2.01934	-2.01714	-1.49502	-1.90613	-1.99188	-1.93415	-1.90024	-1.90464	-1.90101
SHMT1P1	-1.8966	-2.15896	-1.75027	-1.9493	5.59645	-2.2089	-2.56346	-1.47667	-2.04231	-1.66145	-1.43777	-1.46682	-1.4429
ARTN	0	0	0	0	0	0	0	0	0	0	0	0	0
RP11-7O11.3	-1.92165	-1.98138	-1.85654	-1.9451	-1.98865	-1.53952	-0.710483	-1.73479	-1.96818	-1.81702	-1.71748	-1.73041	-1.71977
IPO13	0.592737	5.41037	0.667443	5.70633	0.448295	5.94196	6.58316	3.03369	3.89815	4.16912	0.845632	0.82809	0.84252
DPH2	7.70716	6.99609	7.20021	7.37794	2.3345	7.41255	7.36501	2.52114	5.67517	3.73361	2.53493	5.61452	2.53309
ATP6V0B	9.95678	9.79865	9.15335	9.89475	9.68312	9.86202	9.7554	8.54944	10.6893	9.76232	9.45015	8.82098	9.15084
B4GALT2	3.34973	3.12728	-0.254025	-0.354678	-0.47866	3.98636	-0.606072	-0.10367	3.01572	3.19913	-0.0813654	3.7333	-0.0843191
CCDC24	-1.23241	-1.32434	-1.12707	2.14847	-1.3432	1.08069	1.34326	-0.880832	1.48648	-1.04714	-0.845819	-0.871966	-0.850438
SLC6A9	-2.06505	-2.13075	-2.008	-2.0856	-2.13627	-1.02729	-2.15236	-1.90133	-2.12072	-1.97337	-1.88617	-1.89749	-1.88817
RP5-1198O20.4	3.67669	3.9264	4.24535	0.853777	0.761238	3.52443	2.59358	3.8541	2.65914	4.19043	5.51684	4.37693	1.08002
RP5-1198O20.5	0	0	0	0	0	0	0	0	0	0	0	0	0
KRT8P47	0	0	0	0	0	0	0	0	0	0	0	0	0
RN7SL479P	0	0	0	0	0	0	0	0	0	0	0	0	0
KLF17	0	0	0	0	0	0	0	0	0	0	0	0	0
RP11-570P14.1	-1.63769	-1.72986	-1.58628	-0.612466	-1.05723	-1.73472	-1.7431	-1.49015	-1.68888	-1.07638	-1.47648	-1.48669	-1.47829
KLF18	0	0	0	0	0	0	0	0	0	0	0	0	0
RP4-675G8.3	0	0	0	0	0	0	0	0	0	0	0	0	0
OOSP1P1	0	0	0	0	0	0	0	0	0	0	0	0	0
RP5-891H21.1	0	0	0	0	0	0	0	0	0	0	0	0	0
RP5-891H21.5	-1.6809	-1.83724	-1.55715	-1.72547	1.52815	-1.85892	-1.94586	0.269465	-1.78682	0.606059	-1.29287	-1.31743	-1.29721
DMAP1	7.2547	7.11386	6.28752	7.50776	7.67498	8.35035	7.98349	3.74528	6.13973	4.80428	6.17881	6.03421	3.43411
ERI3	6.79369	6.91399	6.03009	6.29699	6.68058	7.08492	7.04034	3.13027	6.19614	3.94079	2.68268	5.37324	2.68103
ERI3-IT1	0	0	0	0	0	0	0	0	0	0	0	0	0
RNU6-369P	0	0	0	0	0	0	0	0	0	0	0	0	0
RNF220	7.22628	7.01508	3.47523	7.89709	6.61777	8.41061	8.40541	5.05644	6.84296	4.9139	6.51015	5.31565	6.07292
MIR5584	0	0	0	0	0	0	0	0	0	0	0	0	0
TMEM53	5.13989	4.55961	1.44109	4.17318	1.29645	4.81244	4.74494	3.52514	4.49582	4.71656	5.17078	4.88983	1.56918
C1orf228	-0.0437142	4.03062	0.0381089	-0.0719701	4.79779	5.00852	5.15018	0.202688	3.72383	2.6151	0.227128	0.208855	0.223891
RNU5F-1	0.359255	0.119082	0.503881	1.39786	1.057	-0.842583	0.32657	-0.589449	0.222723	-0.725567	-0.560792	-0.582193	-0.564572
RNU5D-1	0	0	0	0	0	0	0	0	0	0	0	0	0
KIF2C	-1.75677	-2.01873	-1.61067	-1.80939	-2.08306	-0.898014	5.8252	-1.33748	-1.90226	-1.52198	-1.29864	-1.32764	-1.30376
RP11-269F19.2	-2.09428	-2.12224	-2.07868	-2.09989	-2.12911	-1.83711	-2.14666	-2.04952	-2.10981	-2.06921	-2.04537	-2.04847	-2.04592
RPS8	10.2816	9.84228	9.79708	10.2035	10.1231	9.55383	10.4836	7.24528	8.93231	7.77718	8.94699	9.26558	8.40632
SNORD55	0	0	0	0	0	0	0	0	0	0	0	0	0
SNORD46	-1.46236	-1.54554	-1.39864	-0.58758	-1.54846	-0.566033	-0.101424	-1.2795	-1.52581	-1.35996	-1.26256	-1.27521	-1.26479
SNORD38A	-2.33924	-2.34813	-2.33429	-2.34103	-2.35031	-2.34982	-2.31926	-2.32503	-2.34418	-2.33128	-2.32371	-2.32469	-2.32388
SNORD38B	0	0	0	0	0	0	0	0	0	0	0	0	0
RPS15AP11	-2.14322	-2.04378	-2.12999	-2.14798	-2.17275	-2.17144	-2.09522	-2.10526	-2.15639	-2.12196	-2.10175	-2.10437	-2.10221
BEST4	-1.61904	-1.74497	-1.49876	-1.65957	-1.76307	0.876616	0.0624442	-1.27388	-1.69734	-1.42576	-1.24191	1.28406	-1.24613
PLK3	6.30599	6.2639	6.32822	5.41899	1.43629	7.35678	6.58496	1.71318	6.69769	2.23795	1.73208	1.71793	1.72956
TCTEX1D4	-1.84882	-1.92656	-1.76872	-0.263025	-1.93775	-0.860842	-1.96189	-1.61896	-1.90628	-1.72011	-1.59767	-1.61357	-1.60048
BTBD19	2.36369	-0.900525	-0.690826	-0.796683	-0.93063	2.16688	0.578159	4.18949	-0.843813	3.83546	-0.412482	-0.442985	2.08138
PTCH2	-1.81854	-1.8841	-1.74264	-1.84588	-1.89413	-0.353343	-0.878569	-1.60071	-1.8659	-1.69656	-1.58053	-1.5956	-1.58319
RNU5E-6P	0	0	0	0	0	0	0	0	0	0	0	0	0
RP5-882O7.1	-2.3097	-2.32406	-2.30169	-2.31258	-2.253	-2.32679	-2.34084	-2.28671	-2.31767	-2.29683	-2.28458	-2.28617	-2.28486
EIF2B3	6.7415	6.21111	6.62779	6.89493	2.53969	7.14503	6.89158	2.70177	5.63608	4.49925	5.9878	6.79503	2.71241
RNA5SP47	0	0	0	0	0	0	0	0	0	0	0	0	0
CCNB1IP1P1	0	0	0	0	0	0	0	0	0	0	0	0	0
RP5-882O7.4	-2.3097	-2.32406	-2.30169	-2.31258	-2.253	-2.32679	-2.34084	-2.28671	-2.31767	-2.29683	-2.28458	-2.28617	-2.28486
MRPS17P1	0	0	0	0	0	0	0	0	0	0	0	0	0
HECTD3	3.0017	6.95035	3.02796	6.83221	7.49024	8.45927	7.89475	5.81104	6.92064	4.8822	6.40765	6.94608	3.09893
UROD	8.58268	8.62334	9.03369	8.23223	9.6816	9.03063	8.25011	8.22366	8.79634	9.66056	9.03099	8.40544	8.90989
ZSWIM5	-1.34686	2.8765	-1.2151	-1.39431	-1.64112	5.50887	-1.81942	-0.968733	-1.47807	-1.13512	-0.933703	-0.959863	-0.938324
OSTCP5	-2.32242	-2.35332	-2.30518	-2.32862	-2.36091	-2.3592	-2.39232	-2.27296	-2.33958	-2.13426	-2.26838	-2.2718	-2.26898
LINC01144	2.89317	-1.21774	-0.90064	-1.10449	5.72536	1.13063	3.40373	-0.617414	-1.15568	-0.808696	-0.577142	-0.607216	-0.582455
HPDL	-1.76016	-1.84751	-1.65632	-1.78598	-1.86652	0.450558	0.291615	-1.46216	-1.81321	-1.59329	-1.43455	-1.45517	-1.4382
MUTYH	5.43547	6.04026	1.40838	5.01682	1.24044	7.0687	6.94902	1.53549	4.9125	3.45568	6.06482	1.54047	1.55267
TOE1	1.28781	5.01543	6.10527	1.26806	1.17819	5.99643	4.86839	1.47413	5.35115	4.65346	5.53414	1.47911	6.49554
TESK2	1.23131	4.63132	1.91688	5.49294	1.12567	5.77421	4.91929	4.54609	5.27902	5.07778	1.43195	2.16889	5.27481
RP11-291L19.1	0	0	0	0	0	0	0	0	0	0	0	0	0
CCDC163P	-1.11539	3.93505	-0.963882	-1.16996	-1.37876	3.84481	5.60377	-0.68059	-1.26626	-0.871916	-0.640309	-0.67039	-0.645623
MMACHC	-1.09157	0.121584	-0.982313	-1.1092	-1.19285	1.91458	1.92388	0.908649	-1.13914	2.34152	-0.704391	-0.730228	-0.708955
PRDX1	7.83292	8.18438	7.33163	8.06881	8.22937	8.3938	8.60576	6.83466	7.59435	6.91587	7.38254	7.60564	6.84233
HMGB1P48	0	0	0	0	0	0	0	0	0	0	0	0	0
AKR1A1	7.5635	8.59821	6.61294	8.44622	8.22275	8.51403	8.39831	5.83047	7.97225	6.64452	7.10568	7.90412	4.4092
AL355480.3	0	0	0	0	0	0	0	0	0	0	0	0	0
AL355480.1	0	0	0	0	0	0	0	0	0	0	0	0	0
NASP	7.53532	8.2136	7.02553	7.99111	6.28345	8.52045	8.38093	6.70909	7.46954	6.1923	6.16454	7.16401	7.95783
AL355480.2	0	0	0	0	0	0	0	0	0	0	0	0	0
AL355480.4	0	0	0	0	0	0	0	0	0	0	0	0	0
CCDC17	-1.67963	-1.76289	-0.799299	-1.71061	-1.7736	-0.770508	-1.33012	-1.40743	0.380199	-1.52721	-1.38222	-1.40105	-1.38554
GPBP1L1	9.54731	9.64614	9.40708	9.61549	9.48003	10.0309	9.93388	9.66415	9.38133	9.46367	9.25797	9.26545	10.3471
RPS15AP10	-1.59126	-1.70066	-1.52867	-1.6138	-1.70369	-0.337179	-0.132176	-1.41165	-1.65359	-1.49068	-1.39501	-1.40743	-1.3972
RP11-767N6.2	-1.84401	-1.99842	-1.72307	-1.88756	-2.02441	1.09608	-2.11581	-1.49693	-1.95165	-1.64966	-1.46478	0.859185	-1.46902
TMEM69	5.6697	7.04209	7.5523	6.60963	6.89113	7.02135	7.27085	6.23764	4.45524	5.76281	6.89467	6.20489	6.53023
IPP	6.00956	5.04173	1.06379	6.68141	0.870654	6.09986	5.99595	5.44447	1.51166	3.80435	1.22648	1.21026	1.2236
RP11-767N6.7	-2.0636	-0.791911	-1.99649	-2.08777	-2.13818	-2.13648	-2.16118	-1.87102	-2.11689	-1.95576	-1.85318	-1.8665	-1.85553
RP11-630I5.1	0	0	0	0	0	0	0	0	0	0	0	0	0
MAST2	0.37766	0.257026	0.452933	5.17614	4.38773	5.07151	4.62111	3.23188	0.308315	3.59155	0.63066	5.21561	0.627574
TMA16P2	0	0	0	0	0	0	0	0	0	0	0	0	0
PIK3R3	-0.659962	5.31447	-0.562284	6.70181	-0.864941	4.80788	-0.257606	-0.301425	-0.753852	3.85911	-0.25805	-0.290441	-0.263772
RP4-533D7.4	0	0	0	0	0	0	0	0	0	0	0	0	0
RP4-533D7.3	0	0	0	0	0	0	0	0	0	0	0	0	0
RP4-533D7.5	0	0	0	0	0	0	0	0	0	0	0	0	0
TSPAN1	0	0	0	0	0	0	0	0	0	0	0	0	0
RP11-322N21.2	0	0	0	0	0	0	0	0	0	0	0	0	0
POMGNT1	6.46321	6.89058	1.89645	7.12688	1.76	7.73258	7.16629	5.64867	4.88868	1.92905	2.02148	5.0407	2.0192
LURAP1	-2.05781	-2.1293	-2.00468	-2.07694	-2.13416	-1.06384	-2.14817	-1.90535	-2.11071	-1.97244	-1.89122	-1.90177	-1.89309
RAD54L	-2.33924	-2.34813	-2.33429	-2.34103	-2.35031	-2.34982	-2.31926	-2.32503	-2.34418	-2.33128	-2.32371	-2.32469	-2.32388
LRRC41	7.04033	8.42379	8.46565	7.34809	7.88531	8.82469	9.18335	7.92666	7.35613	7.77012	7.8163	7.67948	4.70759
UQCRH	12.1506	12.0153	12.339	11.7647	12.2562	10.7644	10.6853	12.4935	12.2249	12.6375	13.0819	12.6324	12.0543
NSUN4	3.01257	3.6355	0.769104	0.682567	4.07325	6.0944	5.09782	0.906793	4.37907	4.04537	2.88678	1.79345	1.81785
RP4-603I14.3	0	0	0	0	0	0	0	0	0	0	0	0	0
FAAH	5.00916	-0.170009	0.0364827	4.34804	-0.198171	5.57702	3.07404	0.197825	4.12049	3.33071	0.221954	0.20391	0.218757
FAAHP1	-1.45095	2.52068	-1.31453	-1.48292	-1.62617	2.46753	-1.7585	-1.04185	2.15697	-1.22601	-1.00308	-1.03204	-1.0082
LINC01398	-1.92922	-1.98045	-1.90065	-1.93951	-1.99303	-1.22688	-2.00891	-1.84722	-1.95767	-1.8833	-1.83963	-1.8453	-1.84063
DMBX1	0	0	0	0	0	0	0	0	0	0	0	0	0
RP11-49P4.7	0	0	0	0	0	0	0	0	0	0	0	0	0
MKNK1-AS1	-2.05781	-2.1293	-2.00468	-2.07694	-2.13416	-1.06384	-2.14817	-1.90535	-2.11071	-1.97244	-1.89122	-1.90177	-1.89309
KNCN	0	0	0	0	0	0	0	0	0	0	0	0	0
MKNK1	7.61266	8.0703	7.4696	8.46734	8.04661	8.22871	8.16644	8.06244	8.46822	8.3642	7.94106	7.93438	7.24291
MOB3C	10.3301	9.90268	10.3455	9.67079	10.3716	9.89814	9.75381	11.2575	9.54441	10.8808	10.0849	10.3281	10.6241
ATPAF1	9.44865	9.50738	10.3722	9.58753	10.1954	9.56958	9.20029	9.42256	9.57618	10.5211	10.4999	10.8146	8.72461
NENFP1	-1.87258	-1.9374	-1.83642	-1.8856	-1.95332	-1.94974	-0.879138	-1.76882	-1.90858	-1.81447	-1.75921	-1.76638	-1.76047
TEX38	-1.76629	-1.87685	-1.6932	-1.79262	-1.88666	-0.41103	-1.90557	-1.55652	-1.83908	-0.254499	-1.53709	-1.5516	-1.53965
EFCAB14-AS1	-0.290925	-1.85538	-1.68474	-1.78245	-1.86478	-0.531334	-1.88126	-1.55041	-1.82811	-1.64113	-1.53132	-1.54558	-1.53384
EFCAB14	10.5296	10.2173	9.48165	10.7654	9.85061	10.7377	10.6619	9.9157	10.2881	10.2871	9.81299	9.70248	9.49389
RP11-8J9.5	0	0	0	0	0	0	0	0	0	0	0	0	0
CYP4B1	0	0	0	0	0	0	0	0	0	0	0	0	0
CYP4Z2P	0	0	0	0	0	0	0	0	0	0	0	0	0
RP11-346M5.1	0	0	0	0	0	0	0	0	0	0	0	0	0
CYP4A11	0	0	0	0	0	0	0	0	0	0	0	0	0
CYP4A26P	0	0	0	0	0	0	0	0	0	0	0	0	0
CYP4A43P	0	0	0	0	0	0	0	0	0	0	0	0	0
CYP4A27P	0	0	0	0	0	0	0	0	0	0	0	0	0
CYP4A44P	0	0	0	0	0	0	0	0	0	0	0	0	0
CYP4X1	-1.79359	-1.89569	-1.71571	-1.82164	-1.90661	-1.90416	-1.52101	-1.57009	-0.664813	-1.66844	-1.54938	-1.56485	-0.215655
CYP4Z1	0	0	0	0	0	0	0	0	0	0	0	0	0
RP11-184J23.2	0	0	0	0	0	0	0	0	0	0	0	0	0
CYP4A22-AS1	-0.163633	-0.275258	1.67779	3.01318	1.33473	1.53855	-0.413173	3.12541	1.0114	1.79114	0.067897	4.34235	3.65197
CYP4A22	0	0	0	0	0	0	0	0	0	0	0	0	0
MTND1P34	0	0	0	0	0	0	0	0	0	0	0	0	0
LINC00853	9.07753	9.31096	9.99454	9.55013	9.3548	8.14885	8.01971	9.8411	9.51397	10.023	10.7477	9.89697	9.94601
PDZK1IP1	12.8799	11.4516	12.2855	10.6147	12.1015	11.1069	10.9201	14.0801	12.2317	14.1023	13.0866	12.6793	13.6639
TAL1	8.31597	8.82785	8.44295	8.1639	9.45382	8.79557	8.57491	9.67631	9.64281	9.8385	9.19371	9.77817	10.2324
RP1-18D14.7	7.2763	7.41416	7.76306	6.27852	7.28855	5.47379	5.6719	8.43368	6.49252	7.3134	8.23548	7.33378	7.74413
STIL	4.83494	0.187705	0.385786	0.2838	0.160625	4.53139	4.89434	5.27331	4.34447	2.77953	0.564576	3.7725	0.561478
CMPK1	13.6851	13.4169	13.8609	13.2704	13.4429	12.6795	12.4011	14.5983	13.5344	13.9645	14.2027	13.9676	14.2401
LINC01389	1.64511	5.00067	5.95214	4.81771	4.90334	3.34323	2.46559	5.12589	3.21595	6.66928	5.49036	5.47423	1.8166
FOXE3	0	0	0	0	0	0	0	0	0	0	0	0	0
FOXD2-AS1	4.40664	3.21601	1.01801	3.56784	0.855553	4.6084	3.67675	4.32261	4.24435	3.31019	5.02449	2.94544	1.15726
FOXD2	1.92353	-0.105238	0.0362777	3.67649	-0.123857	2.58136	2.78454	2.00949	1.89731	2.02799	1.71195	2.02205	0.167877
RP4-666O22.3	0	0	0	0	0	0	0	0	0	0	0	0	0
RPL21P24	0	0	0	0	0	0	0	0	0	0	0	0	0
ATP6V0E1P4	0	0	0	0	0	0	0	0	0	0	0	0	0
RP11-543D5.1	0	0	0	0	0	0	0	0	0	0	0	0	0
TRABD2B	0	0	0	0	0	0	0	0	0	0	0	0	0
RP11-543D5.2	0	0	0	0	0	0	0	0	0	0	0	0	0
RP11-330M19.1	0	0	0	0	0	0	0	0	0	0	0	0	0
RP4-683M8.2	0	0	0	0	0	0	0	0	0	0	0	0	0
RP11-193P11.3	0	0	0	0	0	0	0	0	0	0	0	0	0
CYP46A4P	0	0	0	0	0	0	0	0	0	0	0	0	0
SKINT1L	0	0	0	0	0	0	0	0	0	0	0	0	0
AL356289.1	0	0	0	0	0	0	0	0	0	0	0	0	0
RP5-1024N4.2	0	0	0	0	0	0	0	0	0	0	0	0	0
SLC5A9	-1.78394	1.30514	-1.65768	-1.82941	-1.96956	-1.96312	-2.06681	-1.4216	1.27719	-1.58104	-1.38803	-1.4131	-1.39246
RP5-1024N4.4	-2.30993	-2.32458	-2.30175	-2.31287	-2.32818	-2.25126	-2.34174	-2.28647	-2.31807	-2.29679	-2.2843	-2.28592	-2.28458
RP5-1024N4.5	0	0	0	0	0	0	0	0	0	0	0	0	0
SPATA6	7.82597	-0.685701	-0.422613	3.12773	-0.72416	5.10522	3.60457	3.11436	-0.6138	-0.361845	-0.164363	-0.197038	-0.170135
PPP1R8P1	0	0	0	0	0	0	0	0	0	0	0	0	0
RNU6-723P	0	0	0	0	0	0	0	0	0	0	0	0	0
RP11-329A14.1	1.31055	1.04153	1.4708	1.46967	1.33512	0.748659	1.1073	2.0359	-0.0653224	2.16138	1.83494	0.079493	1.01991
RNU4-61P	0	0	0	0	0	0	0	0	0	0	0	0	0
RP11-329A14.2	-2.10808	-2.14735	-2.08618	-1.70814	-2.15699	-2.15482	-2.18453	-2.04524	-2.12989	-2.07289	-2.03941	-2.04376	-2.04018
AGBL4	0	0	0	0	0	0	0	0	0	0	0	0	0
BEND5	4.73376	4.67222	6.21117	5.55247	5.12637	5.07579	5.64183	1.42999	1.19094	1.34171	1.44979	5.78948	1.44715
RP11-141A19.1	0	0	0	0	0	0	0	0	0	0	0	0	0
RP11-141A19.2	-2.33924	-2.34813	-2.33429	-2.34103	-2.35031	-2.34982	-2.31926	-2.32503	-2.34418	-2.33128	-2.32371	-2.32469	-2.32388
AGBL4-IT1	0	0	0	0	0	0	0	0	0	0	0	0	0
RP5-926E3.1	0	0	0	0	0	0	0	0	0	0	0	0	0
ZNF859P	0	0	0	0	0	0	0	0	0	0	0	0	0
RP11-93G23.2	0	0	0	0	0	0	0	0	0	0	0	0	0
MTND2P29	0	0	0	0	0	0	0	0	0	0	0	0	0
ELAVL4	-1.79903	-1.91252	-1.72361	-1.82619	-1.9229	-0.36998	-1.94512	-0.275669	-1.87413	-1.67783	-1.56253	-1.57751	-1.56518
RP11-492I2.1	0	0	0	0	0	0	0	0	0	0	0	0	0
RP11-567C20.2	0	0	0	0	0	0	0	0	0	0	0	0	0
RP11-567C20.3	0	0	0	0	0	0	0	0	0	0	0	0	0
RP11-183G22.1	-2.14322	-2.04378	-2.12999	-2.14798	-2.17275	-2.17144	-2.09522	-2.10526	-2.15639	-2.12196	-2.10175	-2.10437	-2.10221
HMGB1P45	-1.54201	-2.01506	-1.49941	-1.95402	-2.03381	-2.0296	-2.05955	-1.81642	-1.9811	-1.87022	-1.8051	-1.81355	-1.40992
FCF1P6	0	0	0	0	0	0	0	0	0	0	0	0	0
DMRTA2	-2.31289	-2.33136	-2.30259	-2.3166	-2.3359	-2.33488	-2.35338	-2.28333	-2.22724	-2.29634	-2.28059	-2.28264	-2.28095
FAF1	6.8213	7.28552	3.31149	7.53422	7.57087	8.30263	8.11031	4.82994	5.54051	5.29024	6.81441	3.36536	6.89919
RP5-850O15.3	0	0	0	0	0	0	0	0	0	0	0	0	0
RNU6-1026P	0	0	0	0	0	0	0	0	0	0	0	0	0
PHBP12	0	0	0	0	0	0	0	0	0	0	0	0	0
MRPS6P2	-1.88961	-0.88469	-1.85328	-1.90269	-1.97073	-1.96713	-1.99015	-1.78536	-1.92578	-1.83123	-1.7757	-1.78291	-1.77698
CDKN2C	6.83198	6.72424	7.14411	7.19612	6.48284	7.14529	6.12915	6.91308	7.48715	7.20519	6.80517	7.17319	7.53391
MIR4421	0	0	0	0	0	0	0	0	0	0	0	0	0
MIR6500	0	0	0	0	0	0	0	0	0	0	0	0	0
C1orf185	0	0	0	0	0	0	0	0	0	0	0	0	0
CFL1P2	0.387354	-0.740166	0.826952	0.616041	-0.236915	-0.745286	-0.774074	-0.559755	0.2529	1.14192	0.853213	-0.552431	0.357262
LINC01562	-1.10607	-1.19533	-0.994903	1.48473	-1.2153	0.0816023	1.64503	1.81338	-1.15718	2.6204	-0.7099	-0.736396	-0.714581
RNF11	14.0368	13.7203	14.1294	13.6276	13.6487	12.9093	12.5567	14.4883	13.7408	14.1935	14.3352	14.6624	14.9695
RP11-296A18.5	2.24483	1.79707	1.86588	2.4245	1.98154	2.51797	1.10385	2.17847	1.75986	1.6709	1.45053	2.19013	2.96529
RP11-296A18.6	-0.986751	0.464221	-0.928704	-0.996157	-1.03873	-0.422644	-0.34517	1.27678	0.593661	0.798418	-0.701531	-0.72265	0.196005
TTC39A	1.94115	1.66787	-0.713937	1.22287	-0.831849	0.905524	-0.892216	-0.521982	0.919392	1.38986	-0.488908	-0.513607	-0.493271
TTC39A-AS1	0	0	0	0	0	0	0	0	0	0	0	0	0
EPS15	9.54161	9.19822	7.99695	9.23193	8.79696	9.01509	8.90231	8.96436	9.20494	8.61286	8.78297	9.14037	8.87712
RP11-275F13.3	0	0	0	0	0	0	0	0	0	0	0	0	0
RNU6-877P	0	0	0	0	0	0	0	0	0	0	0	0	0
RP11-253A20.1	-1.78684	-1.53721	-1.75129	-1.79965	-1.86625	-1.86273	-0.981553	-1.68481	-1.82225	-1.72971	-1.67536	-1.68242	-1.67661
RP11-191G24.1	0	0	0	0	0	0	0	0	0	0	0	0	0
RNU6-1281P	0	0	0	0	0	0	0	0	0	0	0	0	0
CALR4P	0	0	0	0	0	0	0	0	0	0	0	0	0
OSBPL9	7.89246	7.75228	7.41299	8.45775	4.14532	8.58748	8.41374	6.9624	7.56331	7.23633	4.13087	6.36771	7.84098
GAPDHP51	-2.31484	-2.33582	-2.30313	-2.21008	-2.34097	-2.33982	-2.36114	-2.28125	-2.32649	-2.29603	-2.27814	-2.28046	-2.27855
SLC25A6P3	0	0	0	0	0	0	0	0	0	0	0	0	0
SNORA26	3.50424	3.58032	4.62958	4.35121	4.70986	4.11267	3.17967	6.37732	4.05106	4.34714	5.48727	4.99598	5.67697
NRDC	11.3817	11.2728	11.2953	11.3655	11.5175	11.3519	11.0253	12.055	12.0846	12.2551	12.0713	12.5923	12.6309
RP4-657D16.3	-1.9698	-2.00957	-1.94761	-1.97778	-2.01934	-2.01714	-1.49502	-1.90613	-1.99188	-1.93415	-1.90024	-1.90464	-1.90101
RP4-657D16.6	-2.19309	-2.21035	-2.18346	-2.19656	-2.21459	-2.21364	-2.09163	-2.16546	-2.20268	-2.17762	-2.1629	-2.16482	-2.16324
TSEN15P2	-2.30993	-2.32458	-2.30175	-2.31287	-2.32818	-2.25126	-2.34174	-2.28647	-2.31807	-2.29679	-2.2843	-2.28592	-2.28458
RAB3B	0	0	0	0	0	0	0	0	0	0	0	0	0
RNA5SP48	0	0	0	0	0	0	0	0	0	0	0	0	0
RP11-91A18.1	0	0	0	0	0	0	0	0	0	0	0	0	0
RN7SL290P	0	0	0	0	0	0	0	0	0	0	0	0	0
TXNDC12	9.0275	8.98671	7.05931	9.57429	8.66959	9.32256	9.46059	7.82993	8.81426	8.47157	8.21223	8.34025	7.32642
KTI12	5.01482	4.76162	1.30277	6.25603	3.05119	5.87829	5.61962	2.90227	4.99557	1.34114	1.44796	5.5125	1.44535
RP11-91A18.4	0	0	0	0	0	0	0	0	0	0	0	0	0
TXNDC12-AS1	-1.80779	-1.88743	-1.74738	-1.82955	-1.894	-1.18084	-0.573936	-1.63443	-1.86795	-1.71071	-1.61837	-1.63036	-1.62049
BTF3L4	8.17494	8.33416	8.06183	8.19261	8.20403	8.01124	8.3156	6.96198	6.97731	6.62448	6.66633	7.89768	4.6644
ZFYVE9	3.39284	4.83041	4.13092	3.73646	5.00447	4.01601	3.44953	5.54621	4.53214	4.66892	1.87858	4.59177	5.69929
RN7SL788P	0	0	0	0	0	0	0	0	0	0	0	0	0
RP4-800M22.1	-1.0041	-1.5967	-1.45687	-1.53496	-1.18032	-1.17337	-0.166316	-1.34951	-1.57146	-1.42202	-1.33425	-1.34565	-1.33626
RP4-800M22.2	0	0	0	0	0	0	0	0	0	0	0	0	0
PDCL3P6	0	0	0	0	0	0	0	0	0	0	0	0	0
RP4-800M22.4	0	0	0	0	0	0	0	0	0	0	0	0	0
DNAJC19P7	0	0	0	0	0	0	0	0	0	0	0	0	0
ANAPC10P1	0	0	0	0	0	0	0	0	0	0	0	0	0
CC2D1B	6.52854	6.79252	3.18716	6.28152	6.39672	7.08419	6.29035	6.63352	6.88319	6.08138	3.25046	6.98934	7.04815
RP11-155O18.6	-2.30993	-2.32458	-2.30175	-2.31287	-2.32818	-2.25126	-2.34174	-2.28647	-2.31807	-2.29679	-2.2843	-2.28592	-2.28458
PLA2G12AP1	0.432145	0.241542	0.551426	0.793515	0.539433	0.809292	0.0106349	2.2341	1.77762	2.25374	1.67801	-0.147433	-0.140986
ORC1	-1.78487	-1.86103	-1.7424	-1.80017	-1.87973	-0.634441	-1.64306	-1.66298	-1.82717	-1.71662	-1.65169	-1.66012	-1.65318
PRPF38A	6.57129	8.85418	7.47014	8.25893	3.84936	8.59215	8.87453	6.06015	7.08571	6.3407	7.56896	6.64465	3.93387
ZCCHC11	6.30998	6.82833	3.1909	6.96102	6.10872	8.18744	7.77812	4.98693	6.42128	5.98755	4.80401	6.1821	5.81235
RP11-25O10.2	-2.09428	-2.12224	-2.07868	-2.09989	-2.12911	-1.83711	-2.14666	-2.04952	-2.10981	-2.06921	-2.04537	-2.04847	-2.04592
EEF1GP7	0	0	0	0	0	0	0	0	0	0	0	0	0
GPX7	5.78662	4.11503	0.124985	4.94489	-0.138162	5.42387	6.12463	0.298856	1.23112	0.17995	0.324585	0.30535	0.321179
FAM159A	2.74475	2.72038	-0.463311	-0.549422	-0.651559	3.55024	3.49616	-0.32429	-0.586295	1.18959	2.35722	-0.314139	-0.289493
COA7	4.56766	4.14437	0.340778	5.53809	0.112375	4.75923	4.37736	2.01523	0.192656	0.390019	4.35984	0.503915	0.518432
NDUFS5P3	0	0	0	0	0	0	0	0	0	0	0	0	0
RN7SL62P	0	0	0	0	0	0	0	0	0	0	0	0	0
ZYG11B	7.10431	6.62445	6.60425	6.60177	1.9718	6.99084	6.23934	2.18965	5.94611	5.91627	2.7896	2.19357	2.20322
RNU2-30P	0	0	0	0	0	0	0	0	0	0	0	0	0
RPS13P2	0.838813	0.854759	0.159824	0.923776	0.799568	-0.105993	0.495133	-0.400177	-0.0213386	-0.417695	-0.396022	-0.399141	-0.39658
RNU6-969P	0	0	0	0	0	0	0	0	0	0	0	0	0
ZYG11A	0	0	0	0	0	0	0	0	0	0	0	0	0
RP4-631H13.2	0	0	0	0	0	0	0	0	0	0	0	0	0
ECHDC2	5.5299	5.61935	0.888025	5.33812	2.33545	6.72953	6.49293	1.03558	1.36974	3.73034	1.05812	1.90758	1.05513
RP4-631H13.6	-1.98896	-2.02907	-1.96659	-1.99702	-2.03892	-1.51182	-2.05405	-1.92477	-2.01124	-1.95301	-1.91882	-1.92326	-1.9196
RP4-631H13.4	0	0	0	0	0	0	0	0	0	0	0	0	0
SCP2	10.9037	10.627	10.8971	10.6759	11.2293	10.3885	10.2184	11.1794	10.8455	11.2697	12.0171	10.9677	11.1009
MIR1273F	0	0	0	0	0	0	0	0	0	0	0	0	0
MIR5095	0	0	0	0	0	0	0	0	0	0	0	0	0
MIR1273G	0	0	0	0	0	0	0	0	0	0	0	0	0
RP4-631H13.5	-2.13177	-2.19482	-2.09661	-2.14444	-2.2103	-2.20682	-2.25613	-1.70346	-2.16679	-1.74786	-2.02152	-2.0285	-2.02275
RP11-334A14.2	0	0	0	0	0	0	0	0	0	0	0	0	0
TUBBP10	0	0	0	0	0	0	0	0	0	0	0	0	0
AL445183.1	-2.30993	-2.32458	-2.30175	-2.31287	-2.32818	-2.25126	-2.34174	-2.28647	-2.31807	-2.29679	-2.2843	-2.28592	-2.28458
PODN	-1.50196	1.20152	-1.37357	-1.52797	-1.63505	1.77448	0.976817	-1.1335	-1.57168	-1.29563	-1.09936	-1.12486	-1.10387
RP11-334A14.5	0	0	0	0	0	0	0	0	0	0	0	0	0
HIGD1AP11	0	0	0	0	0	0	0	0	0	0	0	0	0
SLC1A7	-0.446734	2.79859	-0.362717	0.493662	4.87661	4.00517	4.06885	-0.19677	-0.526348	-0.30998	-0.17243	3.76682	-0.17565
RP11-334A14.8	0	0	0	0	0	0	0	0	0	0	0	0	0
RP5-1024G6.9	0	0	0	0	0	0	0	0	0	0	0	0	0
CPT2	6.16531	6.08175	6.60152	6.47126	2.01207	6.33169	6.8049	4.43037	5.12314	3.68406	2.23556	5.31308	2.23354
RP5-1024G6.2	0.454321	-1.54724	-1.36932	-1.47353	-1.55191	-0.66262	-0.720648	-1.22606	-1.52223	-1.32281	-1.20569	-0.507488	-1.20838
C1orf123	7.93705	6.98256	5.77434	7.15457	7.31923	7.85603	7.74804	4.70134	7.14296	6.52661	6.31072	6.73052	5.36142
RP5-1024G6.7	0	0	0	0	0	0	0	0	0	0	0	0	0
MAGOH	6.31261	6.04514	5.1991	6.60608	5.94757	5.7068	6.55397	5.01279	5.80467	3.79724	2.6926	5.53814	4.81396
RP5-1024G6.5	-1.59587	-1.72706	-1.5227	-1.62222	-1.73545	-0.0530423	-1.75482	-0.112664	-1.66873	-1.47829	-0.685137	-1.38097	-1.369
LRP8	2.02351	2.2827	2.06666	5.72668	6.47602	6.16034	5.30317	5.76341	5.40625	6.94791	6.74646	5.56205	2.17724
RP4-784A16.1	0	0	0	0	0	0	0	0	0	0	0	0	0
RP4-784A16.2	-2.09428	-2.12224	-2.07868	-2.09989	-2.12911	-1.83711	-2.14666	-2.04952	-2.10981	-2.06921	-2.04537	-2.04847	-2.04592
RP4-784A16.3	0	0	0	0	0	0	0	0	0	0	0	0	0
RP4-784A16.4	0	0	0	0	0	0	0	0	0	0	0	0	0
RP4-784A16.5	-1.43418	-1.54044	-1.32322	-1.47414	-1.55229	0.282509	-1.60518	1.03748	1.04641	-0.333211	-1.08626	-1.10829	-1.09015
RP11-117D22.1	0	0	0	0	0	0	0	0	0	0	0	0	0
RP11-117D22.2	4.8341	3.56072	-0.14271	3.07753	-0.380939	3.57355	3.10035	0.0164618	-0.296157	-0.092468	0.0400569	0.0224169	4.3797
SLC25A3P1	0	0	0	0	0	0	0	0	0	0	0	0	0
DMRTB1	-2.19895	-2.33859	-2.30347	-2.32057	-2.34412	-2.34288	-2.36599	-2.27995	-2.32856	-2.29583	-2.27661	-2.27911	-2.27705
GLIS1	0	0	0	0	0	0	0	0	0	0	0	0	0
RNU7-95P	0	0	0	0	0	0	0	0	0	0	0	0	0
NDC1	1.3873	6.54652	6.2663	6.09622	6.61434	6.77	6.81293	1.57268	4.7407	1.48472	1.59244	1.57764	1.58981
SNORA58	-1.92922	-1.98045	-1.90065	-1.93951	-1.99303	-1.22688	-2.00891	-1.84722	-1.95767	-1.8833	-1.83963	-1.8453	-1.84063
RP4-654H19.2	0	0	0	0	0	0	0	0	0	0	0	0	0
YIPF1	6.21046	6.08544	6.69282	5.6679	6.55964	6.93114	7.09063	5.98357	7.7611	6.1397	6.53608	6.0243	3.37261
DIO1	-1.85933	-1.93498	-1.81714	-1.87453	-1.95356	-1.94939	-0.639821	-1.73824	-1.90135	-1.79152	-1.72702	-1.7354	-1.7285
HSPB11	8.19144	8.02061	8.96765	8.59223	7.40945	7.72782	7.62427	8.43109	7.70763	7.96071	8.80111	8.05399	6.39848
LRRC42	5.52244	3.64091	1.73211	4.07579	5.75738	5.63174	4.82212	1.18009	4.8717	2.94571	1.20044	1.18521	2.01976
HNRNPA3P12	0	0	0	0	0	0	0	0	0	0	0	0	0
LDLRAD1	0	0	0	0	0	0	0	0	0	0	0	0	0
TMEM59	10.7189	11.0862	10.5009	11.0767	10.5387	10.9315	11.0479	10.2259	10.938	10.3958	10.6162	10.2794	10.4927
RP4-758J24.6	-1.67808	-1.77174	-1.62585	-1.6969	-1.78483	-0.294641	-1.12203	-1.52817	-1.7301	-1.59414	-1.51428	-1.52465	-1.51611
TCEANC2	5.65058	6.11329	2.14305	5.41102	6.36324	6.43521	7.3938	4.59004	5.60544	4.47052	2.2501	5.01745	2.24811
RP4-758J24.4	-0.979575	-1.60998	-1.45842	-1.54157	-1.6127	-0.639888	-0.112024	-1.34411	-1.58043	-1.42131	-1.32786	-1.34	-1.33
AL353898.1	0	0	0	0	0	0	0	0	0	0	0	0	0
RP11-446E24.4	0	0	0	0	0	0	0	0	0	0	0	0	0
CDCP2	0	0	0	0	0	0	0	0	0	0	0	0	0
RP11-446E24.3	0	0	0	0	0	0	0	0	0	0	0	0	0
CYB5RL	-0.661335	3.32801	-0.577537	-0.69062	-0.834054	3.99806	5.23599	-0.351827	2.62587	1.22315	-0.310124	-0.341267	0.908135
MRPL37	8.02212	7.80965	8.07006	7.86281	8.32157	8.30638	8.43197	8.51922	8.29541	7.93709	8.52015	8.70602	8.87702
SSBP3	7.06361	6.44217	7.18985	7.04689	7.79131	6.88695	7.0199	7.60317	7.06044	7.27354	6.49211	7.6486	7.47916
SSBP3-AS1	-1.37494	-1.48438	-1.256	-1.40166	2.04703	-0.613846	1.53249	-1.00802	1.42785	-1.1755	-0.97276	-0.999092	-0.977411
RP5-997D24.3	-1.77901	-1.85397	-1.70638	-1.80516	-0.37913	-0.711369	-1.87877	-1.57057	-1.83699	-1.66229	-1.55126	-1.56568	-1.55381
RP4-705F19.1	0	0	0	0	0	0	0	0	0	0	0	0	0
RP5-866L20.1	0	0	0	0	0	0	0	0	0	0	0	0	0
RP5-866L20.2	-2.33023	-2.37151	-2.3072	-2.33852	-2.38165	-2.37937	-2.426	-2.26415	-2.35315	-2.29323	-2.04364	-2.2626	-2.25884
HNRNPA1P63	0	0	0	0	0	0	0	0	0	0	0	0	0
ACOT11	-1.87157	-1.94246	-1.83204	-1.88581	-1.95987	-0.742074	-1.98008	-1.75811	-1.91094	-1.80804	-1.7476	-1.75545	-1.74899
FAM151A	-2.33924	-2.34813	-2.33429	-2.34103	-2.35031	-2.34982	-2.31926	-2.32503	-2.34418	-2.33128	-2.32371	-2.32469	-2.32388
RP11-240D10.4	0	0	0	0	0	0	0	0	0	0	0	0	0
MROH7	-2.09822	-2.1294	-2.08083	-2.10448	-1.97514	-2.13533	-2.15728	-2.04832	-1.95362	-2.07028	-2.04369	-2.04715	-2.0443
MROH7-TTC4	0	0	0	0	0	0	0	0	0	0	0	0	0
TTC4	2.32515	3.17074	0.493374	2.50936	2.05354	2.5327	3.49406	1.47069	2.82941	2.0382	2.55529	0.600533	2.29981
PARS2	-0.663	4.99646	-0.566522	-0.696941	6.29724	4.83672	4.34638	-0.308881	-0.755676	-0.506568	-0.265631	-0.297929	-0.271336
TTC22	0.24926	5.26121	0.329132	0.221925	5.60566	6.25394	5.27948	0.492509	4.24143	3.06937	0.517034	0.498692	0.513783
RP11-67L3.2	0	0	0	0	0	0	0	0	0	0	0	0	0
LEXM	-1.1258	-1.35929	-0.974067	5.64107	-1.39481	3.95187	3.86403	-0.690363	-1.27689	-0.881968	-0.650023	-0.680148	-0.655345
DHCR24	6.2891	0.225514	0.439398	6.12875	0.196129	6.13869	6.48899	3.41278	3.60869	0.491647	0.63095	0.612285	0.627642
RP11-67L3.5	0	0	0	0	0	0	0	0	0	0	0	0	0
RP11-67L3.4	0	0	0	0	0	0	0	0	0	0	0	0	0
TMEM61	0	0	0	0	0	0	0	0	0	0	0	0	0
RP11-12C17.2	0	0	0	0	0	0	0	0	0	0	0	0	0
BSND	0	0	0	0	0	0	0	0	0	0	0	0	0
PCSK9	0	0	0	0	0	0	0	0	0	0	0	0	0
USP24	7.14535	6.86005	3.1911	7.77246	7.70952	8.33497	8.62505	4.52415	5.52952	2.88992	2.94925	7.12875	2.94774
RP11-101C11.1	-2.31075	-2.24487	-2.30199	-2.31391	-2.33032	-2.32945	-2.34495	-2.2856	-2.31948	-2.29667	-2.28327	-2.28501	-2.28358
GYG1P3	-2.10541	-2.14247	-2.08474	-1.92037	-2.15157	-2.14953	-2.17704	-2.04608	-1.93351	-2.07219	-2.04059	-2.04469	-2.04131
MIR4422	0	0	0	0	0	0	0	0	0	0	0	0	0
GOT2P1	0	0	0	0	0	0	0	0	0	0	0	0	0
RP4-633H17.2	0	0	0	0	0	0	0	0	0	0	0	0	0
RN7SKP291	0	0	0	0	0	0	0	0	0	0	0	0	0
RNU6-830P	0	0	0	0	0	0	0	0	0	0	0	0	0
RP11-90C4.1	8.99667	9.08195	9.36644	8.8482	9.49818	7.36337	7.31212	10.011	9.27909	10.6846	10.9438	9.90052	9.52888
RP11-90C4.2	0	0	0	0	0	0	0	0	0	0	0	0	0
PIGQP1	0	0	0	0	0	0	0	0	0	0	0	0	0
RP11-90C4.3	0	0	0	0	0	0	0	0	0	0	0	0	0
RP1-158P9.1	0	0	0	0	0	0	0	0	0	0	0	0	0
RPSAP20	0	0	0	0	0	0	0	0	0	0	0	0	0
RP11-504A18.1	0	0	0	0	0	0	0	0	0	0	0	0	0
RP4-710M16.2	0	0	0	0	0	0	0	0	0	0	0	0	0
PLPP3	0.679038	0.56714	0.749921	0.654975	5.73773	1.47468	1.15733	5.17435	4.21174	3.72907	4.93572	5.2197	5.49425
RPL21P23	0	0	0	0	0	0	0	0	0	0	0	0	0
RPL23AP85	0	0	0	0	0	0	0	0	0	0	0	0	0
RP11-377K22.2	1.01654	1.59378	1.17797	2.00532	1.18626	0.108483	0.689642	-0.260583	0.862471	-0.302112	0.713143	-0.258188	-0.252297
PRKAA2	0	0	0	0	0	0	0	0	0	0	0	0	0
C1orf168	0	0	0	0	0	0	0	0	0	0	0	0	0
RP11-378I13.1	0	0	0	0	0	0	0	0	0	0	0	0	0
C8A	0	0	0	0	0	0	0	0	0	0	0	0	0
C8B	0	0	0	0	0	0	0	0	0	0	0	0	0
RP5-1103B4.3	0	0	0	0	0	0	0	0	0	0	0	0	0
DAB1	-1.52691	-1.63613	-1.40193	1.34196	-1.65274	1.45825	0.559799	-1.16765	-1.59164	-1.32588	-1.13434	-1.15921	-1.13873
RP6-102O10.1	0	0	0	0	0	0	0	0	0	0	0	0	0
RPS20P5	0	0	0	0	0	0	0	0	0	0	0	0	0
DAB1-AS1	-2.31484	-2.33582	-2.30313	-2.21008	-2.34097	-2.33982	-2.36114	-2.28125	-2.32649	-2.29603	-2.27814	-2.28046	-2.27855
HNRNPA1P6	-2.30993	-2.32458	-2.30175	-2.31287	-2.32818	-2.25126	-2.34174	-2.28647	-2.31807	-2.29679	-2.2843	-2.28592	-2.28458
RPS26P15	-1.77557	-1.31706	-1.74188	-1.47403	-1.85014	-1.84747	-1.85346	-1.67889	-1.49544	-1.72143	-1.66994	-1.67663	-1.67112
RP11-393I23.4	0	0	0	0	0	0	0	0	0	0	0	0	0
RP11-393I23.3	0	0	0	0	0	0	0	0	0	0	0	0	0
RP11-414C16.1	0	0	0	0	0	0	0	0	0	0	0	0	0
OMA1	5.63929	6.88438	1.97857	6.74078	7.23275	7.12376	6.58441	4.08814	5.58899	3.47209	2.09695	2.08471	2.09477
RP4-592A1.4	0	0	0	0	0	0	0	0	0	0	0	0	0
RN7SL713P	0	0	0	0	0	0	0	0	0	0	0	0	0
TACSTD2	0	0	0	0	0	0	0	0	0	0	0	0	0
RP4-592A1.2	-0.287327	-0.778161	-1.13331	-0.663119	-0.81017	-1.22775	-0.953853	-0.355398	-0.716217	-0.478295	-0.984728	-0.998541	-0.987168
MYSM1	6.6216	6.40682	3.61301	6.33829	6.99433	6.48945	6.50775	5.23804	5.80333	5.31115	3.87475	5.09592	6.22759
RP11-63G10.4	0	0	0	0	0	0	0	0	0	0	0	0	0
JUN	1.00563	0.898465	1.07398	4.25038	5.37552	4.72133	6.93929	3.04368	7.4432	4.33811	1.23954	5.14678	1.23661
LINC01135	-1.739	-1.40574	-1.68975	-1.75674	-1.849	-0.380724	-1.85679	-1.59766	-1.78805	-1.65985	-1.58456	-1.59434	-1.58629
RP11-63G10.3	-2.02734	-2.06001	-2.00912	-2.0339	-2.06803	-2.06623	-1.69114	-1.97505	-2.04548	-1.99806	-1.9702	-1.97382	-1.97084
RP11-63G10.2	0	0	0	0	0	0	0	0	0	0	0	0	0
RP4-794H19.1	-1.83846	-1.97996	-1.72471	-1.87943	-2.00294	0.346517	-2.07744	-1.51202	-1.93856	0.930794	-1.48178	-1.50436	-1.48577
LINC01358	-1.59986	-1.80142	-1.48744	4.61043	-1.85092	-1.83979	-1.24028	-1.27723	-1.7118	-1.4192	-1.24734	-1.26966	-1.25129
PHBP3	0	0	0	0	0	0	0	0	0	0	0	0	0
RP11-145M4.1	0	0	0	0	0	0	0	0	0	0	0	0	0
RP11-145M4.2	0	0	0	0	0	0	0	0	0	0	0	0	0
HSD52	0	0	0	0	0	0	0	0	0	0	0	0	0
RP11-467C18.1	0	0	0	0	0	0	0	0	0	0	0	0	0
FGGY	-0.384014	-0.518052	-0.302929	4.61991	-0.548481	2.9907	1.7233	3.52282	3.71318	-0.251819	4.27681	-0.135633	-0.121015
MIR4711	0	0	0	0	0	0	0	0	0	0	0	0	0
RP4-782L23.2	0	0	0	0	0	0	0	0	0	0	0	0	0
HOOK1	-1.18037	2.75228	-1.07445	-1.20982	-1.34366	3.12747	3.24917	-0.790381	-1.25651	-0.982235	1.49387	-0.780152	-0.755317
CYP2J2	-1.92026	-2.04356	-1.8503	-1.94546	-1.19846	-2.05047	-2.07709	-1.71948	-1.98993	-1.80783	-1.70088	-0.374419	-1.70334
RN7SL475P	0	0	0	0	0	0	0	0	0	0	0	0	0
C1orf87	-0.468958	6.37117	-0.364781	-0.505619	-0.687637	-0.678413	-0.108952	5.11414	-0.56909	-0.300043	9.11388	5.30339	-0.102148
PGBD4P8	-1.1842	2.70393	-1.03561	-1.23772	-1.44708	1.22177	-1.60713	1.93171	-1.33217	-0.945413	5.98174	-0.747765	-0.723474
RP11-575B7.3	-1.66308	0.867066	-1.53925	-1.70768	-1.83654	-1.8316	-0.183983	-1.3077	-1.75946	-1.46408	1.50345	-1.29937	-1.27912
RP11-776H12.1	5.7905	0.642274	4.77914	0.72685	5.71008	3.72014	2.36122	3.65438	0.687749	2.09234	4.16742	0.968381	5.58014
RP11-436K8.1	-1.44	-1.70906	7.04088	-1.49405	-1.77514	0.685195	-2.02213	1.90285	-1.58943	-1.19884	-0.969441	-0.999236	-0.974704
NFIA	0.591473	5.95984	0.664564	5.74784	0.450011	4.52453	4.84746	4.8852	3.75618	4.43146	0.838911	0.821741	0.835865
NFIA-AS2	0.0638574	2.47414	0.134431	0.0397075	3.61404	1.69531	-0.188259	4.28024	-0.00120883	4.07596	3.53702	2.46875	3.62215
RP4-802A10.1	0	0	0	0	0	0	0	0	0	0	0	0	0
NFIA-AS1	0	0	0	0	0	0	0	0	0	0	0	0	0
RP11-430G17.1	0	0	0	0	0	0	0	0	0	0	0	0	0
TM2D1	7.00896	7.39814	3.54096	7.53057	6.33166	7.28151	7.23428	6.66978	7.0284	5.71166	5.7392	6.6043	6.24286
RP11-430G17.3	-0.474143	-1.92693	-1.77959	-1.85134	-1.94724	-1.50539	-1.95837	-1.68096	-1.88487	-1.74757	-1.66693	-1.67741	-1.66878
PATJ	1.61479	6.16982	1.66728	1.59742	5.92813	6.99206	7.24212	2.84144	4.85985	4.70043	2.48204	6.26987	4.098
RNU6-414P	0	0	0	0	0	0	0	0	0	0	0	0	0
RNU6-1177P	0	0	0	0	0	0	0	0	0	0	0	0	0
LAMTOR5P1	0	0	0	0	0	0	0	0	0	0	0	0	0
RN7SL180P	0	0	0	0	0	0	0	0	0	0	0	0	0
MIR3116-1	0	0	0	0	0	0	0	0	0	0	0	0	0
MIR3116-2	0	0	0	0	0	0	0	0	0	0	0	0	0
PIGPP2	0	0	0	0	0	0	0	0	0	0	0	0	0
RPS15AP7	0	0	0	0	0	0	0	0	0	0	0	0	0
L1TD1	-1.41864	-1.61903	-1.30687	-1.45889	-1.66825	6.7096	-1.90856	-1.09789	-1.52994	-1.23903	-1.06817	-1.09036	-1.07209
RP5-1155K23.4	0	0	0	0	0	0	0	0	0	0	0	0	0
KANK4	-2.31075	-2.24487	-2.30199	-2.31391	-2.33032	-2.32945	-2.34495	-2.2856	-2.31948	-2.29667	-2.28327	-2.28501	-2.28358
RNU6-371P	0	0	0	0	0	0	0	0	0	0	0	0	0
USP1	8.23638	8.41803	9.03452	8.21433	7.86032	8.33298	8.79783	8.70333	7.62613	7.44807	7.7095	8.06622	4.9191
DOCK7	0.718117	5.37317	1.94577	2.41568	2.6626	4.36538	4.92623	3.97164	2.80703	4.74116	3.08286	0.922404	0.935198
RP11-293K19.1	-2.33924	-2.34813	-2.33429	-2.34103	-2.35031	-2.34982	-2.31926	-2.32503	-2.34418	-2.33128	-2.32371	-2.32469	-2.32388
ANGPTL3	0	0	0	0	0	0	0	0	0	0	0	0	0
RP5-849H19.3	0	0	0	0	0	0	0	0	0	0	0	0	0
RP5-849H19.2	0	0	0	0	0	0	0	0	0	0	0	0	0
RP11-230B22.1	-0.550133	3.17994	-0.47117	-0.577609	-0.711159	0.142041	-0.174711	2.16006	2.61644	1.25474	-0.257046	3.34881	4.75917
ATG4C	6.39783	6.68646	6.56999	8.14003	3.31054	7.12566	7.82599	7.24366	6.58963	6.52207	5.41491	7.11515	3.42394
RP4-771M4.3	0	0	0	0	0	0	0	0	0	0	0	0	0
RP4-771M4.2	0	0	0	0	0	0	0	0	0	0	0	0	0
RP11-5P4.1	0	0	0	0	0	0	0	0	0	0	0	0	0
RP11-5P4.2	0	0	0	0	0	0	0	0	0	0	0	0	0
RP11-5P4.3	0	0	0	0	0	0	0	0	0	0	0	0	0
RP11-335E6.2	0	0	0	0	0	0	0	0	0	0	0	0	0
LINC00466	0	0	0	0	0	0	0	0	0	0	0	0	0
RNA5SP49	0	0	0	0	0	0	0	0	0	0	0	0	0
RP11-335E6.3	0	0	0	0	0	0	0	0	0	0	0	0	0
RPSAP65	0	0	0	0	0	0	0	0	0	0	0	0	0
FOXD3-AS1	0	0	0	0	0	0	0	0	0	0	0	0	0
FOXD3	0	0	0	0	0	0	0	0	0	0	0	0	0
MIR6068	0	0	0	0	0	0	0	0	0	0	0	0	0
RP4-792G4.3	-1.75899	-1.85593	-1.70492	-1.77846	-1.87974	-0.312574	-1.8955	-1.60383	-1.81283	-1.16867	-1.58946	-1.60019	-1.59135
ALG6	0.548642	5.59254	0.62733	4.93451	0.393918	6.69152	7.04958	4.2857	0.475965	3.34033	0.812712	3.22002	0.809495
ITGB3BP	11.5932	10.7968	11.3756	10.7117	10.7976	9.3642	9.67393	11.9037	10.2356	11.6453	11.1763	11.5829	11.9542
EFCAB7	5.54045	4.05908	-0.0936798	5.79699	-0.360074	1.94567	3.5323	0.0800931	-0.264072	3.74893	0.105673	0.0865528	0.102288
RN7SL488P	0	0	0	0	0	0	0	0	0	0	0	0	0
RNU7-123P	0	0	0	0	0	0	0	0	0	0	0	0	0
DLEU2L	0	0	0	0	0	0	0	0	0	0	0	0	0
DLEU2_6	0	0	0	0	0	0	0	0	0	0	0	0	0
DLEU2_5	0	0	0	0	0	0	0	0	0	0	0	0	0
DLEU2_4	0	0	0	0	0	0	0	0	0	0	0	0	0
DLEU2_3	0	0	0	0	0	0	0	0	0	0	0	0	0
DLEU2_2	0	0	0	0	0	0	0	0	0	0	0	0	0
DLEU2_1	0	0	0	0	0	0	0	0	0	0	0	0	0
PGM1	8.47971	8.72058	7.85162	8.6694	8.7632	8.46878	8.46733	8.02011	8.78563	8.89613	8.25644	8.73078	9.00175
RN7SL130P	-1.9637	-2.04441	-1.91869	-1.97991	-2.05802	-2.05718	-0.884836	-1.83452	-2.00853	-1.89136	-1.82255	-1.83149	-1.82413
ROR1	-1.25489	0.389988	-1.12904	-1.30021	1.20483	-1.51761	5.20025	-0.89373	-1.38021	-1.05265	-0.860271	-0.885257	-0.864684
RP4-597J3.1	-2.19895	-2.33859	-2.30347	-2.32057	-2.34412	-2.34288	-2.36599	-2.27995	-2.32856	-2.29583	-2.27661	-2.27911	-2.27705
CFL1P3	-1.47409	-1.02787	-0.335359	-1.49978	-1.57636	-1.5755	-1.59285	-0.605246	0.032918	-1.35947	-1.25043	-1.26459	-1.25293
RNU6-809P	0	0	0	0	0	0	0	0	0	0	0	0	0
ROR1-AS1	-2.32874	-2.36802	-2.30682	-2.33663	-2.37767	-2.3755	-2.41944	-2.06183	-2.35055	-2.29352	-2.26003	-2.26438	-2.2608
UBE2U	0	0	0	0	0	0	0	0	0	0	0	0	0
RNU7-62P	0	0	0	0	0	0	0	0	0	0	0	0	0
CACHD1	0.979498	-0.026343	0.198079	2.72043	7.08296	3.50567	4.55555	0.368912	5.27356	1.7327	0.394292	3.32038	0.39093
MIR4794	0	0	0	0	0	0	0	0	0	0	0	0	0
RAVER2	-0.781677	-0.958421	-0.66967	5.08427	6.99681	6.67706	-1.2039	2.28442	-0.88127	-0.570154	-0.319533	-0.352084	-0.325283
JAK1	11.6754	11.7198	11.6422	11.121	11.7246	12.2644	12.3491	11.7735	11.6546	11.2962	10.8111	11.2949	11.3622
RP11-182I10.1	0	0	0	0	0	0	0	0	0	0	0	0	0
RP11-182I10.2	-1.73725	-1.81743	-1.65988	-1.76511	-1.82693	-0.244628	-0.366923	-1.51522	-1.79803	-1.61292	-1.49465	-1.51001	-1.49736
LINC01359	-1.77918	-1.85635	-1.68793	-1.8089	-1.87096	0.113781	-0.298474	-1.5173	-1.82993	-1.63254	-1.49304	-1.51116	-1.49624
SLC2A3P2	-2.09362	-2.12105	-2.07832	-2.09913	-1.84289	-2.12627	-2.1449	-2.04972	-2.10885	-2.06903	-2.04565	-2.04869	-2.04618
RP4-535B20.4	-2.30993	-2.32458	-2.30175	-2.31287	-2.32818	-2.25126	-2.34174	-2.28647	-2.31807	-2.29679	-2.2843	-2.28592	-2.28458
RNU6-1176P	0	0	0	0	0	0	0	0	0	0	0	0	0
MIR3671	-1.8943	-1.95575	-1.86002	-1.90664	-1.97084	-0.974928	-1.98823	-1.79593	-1.92843	-1.83921	-1.78682	-1.79362	-1.78802
MIR101-1	-1.93265	-1.97594	-1.90851	-1.94135	-1.98657	-1.57879	-2.00061	-1.86337	-1.7319	-1.89386	-1.85695	-1.86174	-1.8578
RP4-535B20.1	-0.721254	-1.35862	-1.2353	-0.400763	-0.90943	-1.36121	-0.836	0.0379094	-0.810244	-1.19289	-1.08609	-1.09997	-1.08854
RP4-535B20.2	0	0	0	0	0	0	0	0	0	0	0	0	0
MRPS21P1	0	0	0	0	0	0	0	0	0	0	0	0	0
AK4	-1.8356	-1.98891	-1.71581	-1.87875	-2.01446	-2.00871	-2.10246	-1.49182	1.10666	0.748476	-1.45997	-1.48375	-1.46417
RP4-700A9.1	0	0	0	0	0	0	0	0	0	0	0	0	0
DNAJC6	2.12395	6.21317	5.99609	1.61847	1.54227	5.10404	3.34252	6.22061	3.63225	6.0357	1.81795	6.36694	6.49869
RP5-1044H5.1	0	0	0	0	0	0	0	0	0	0	0	0	0
COX6CP13	0	0	0	0	0	0	0	0	0	0	0	0	0
RNU2-15P	0	0	0	0	0	0	0	0	0	0	0	0	0
LEPROT	13.1263	13.0938	13.2585	12.8629	13.1663	11.9853	11.7445	13.8996	13.1548	13.6267	13.8344	13.6211	13.7212
LEPR	10.4969	10.4674	11.3196	10.3635	10.0558	9.81414	9.50404	12.4259	10.0304	10.9619	11.351	11.1716	11.6105
RP4-630A11.3	4.53554	5.37469	5.30448	5.55303	3.85132	2.88812	3.37082	6.1732	4.64379	4.62914	6.16388	5.0036	5.68903
RP11-430H12.2	0	0	0	0	0	0	0	0	0	0	0	0	0
RN7SL854P	0	0	0	0	0	0	0	0	0	0	0	0	0
PDE4B	3.8389	6.89328	7.18585	7.32992	7.7414	8.09225	8.75784	6.39782	7.54149	6.64206	3.89887	7.1751	7.91383
RP11-397C12.1	0	0	0	0	0	0	0	0	0	0	0	0	0
RNU4-88P	0	0	0	0	0	0	0	0	0	0	0	0	0
SGIP1	-2.06195	-2.12575	-1.9978	-2.08506	-2.13267	-0.871016	-2.15318	-1.87784	-2.11321	-1.95886	-1.86079	-1.87353	-1.86304
MIR3117	0	0	0	0	0	0	0	0	0	0	0	0	0
RP4-598P13.1	0	0	0	0	0	0	0	0	0	0	0	0	0
TCTEX1D1	1.49329	3.59631	4.15692	1.47508	6.03069	4.93743	1.31753	6.45155	5.28475	4.84854	6.70817	1.6721	6.21813
INSL5	0	0	0	0	0	0	0	0	0	0	0	0	0
WDR78	-0.946507	-1.02055	0.628798	-0.962387	1.12266	1.86781	-0.193837	1.81467	-0.989192	-0.806744	-0.611799	2.0139	-0.616271
RP11-342H21.2	0	0	0	0	0	0	0	0	0	0	0	0	0
MIER1	8.09822	8.56366	8.05779	9.06754	8.08397	8.66165	8.62113	9.46732	8.36737	8.66234	8.88515	8.98373	9.25005
SLC35D1	1.61737	6.47632	5.30844	1.59983	1.521	6.82939	6.71506	5.22116	6.35697	6.45129	1.80439	4.85013	1.80196
C1orf141	-2.08971	-2.20407	-2.02593	-2.11268	-2.23215	-2.22584	-2.28456	-1.90667	-2.15322	-1.98722	-1.88972	-0.438773	-1.89195
SNORA31	-1.82632	-1.88611	-1.79298	-1.83833	-1.90079	-1.60564	-1.9103	-1.73063	-1.09041	-1.77274	-1.72176	-1.72838	-1.72293
RP4-547N15.3	0	0	0	0	0	0	0	0	0	0	0	0	0
IL23R	-1.32266	-1.58501	-1.17634	-1.37536	-1.64944	5.15806	5.71194	-0.902743	-1.46836	-1.08752	-0.863841	-0.892892	-0.868973
RNU6-586P	0	0	0	0	0	0	0	0	0	0	0	0	0
RNU4ATAC4P	0	0	0	0	0	0	0	0	0	0	0	0	0
RP11-131O15.2	-2.3198	-2.34727	-2.16187	-2.32532	-2.35401	-2.35249	-2.3814	-2.27585	-2.33506	-2.29519	-2.27178	-2.27482	-2.27231
IL12RB2	5.369	4.72309	-0.450125	-0.58588	-0.761104	5.40599	7.54442	-0.213591	-0.64702	-0.387701	-0.169686	-0.202474	-0.175478
SERBP1	9.18543	9.15616	6.06944	9.16475	8.0308	9.15694	9.37478	8.38171	8.62908	8.14872	8.32557	8.2087	8.5641
RNU6-387P	-2.33924	-2.34813	-2.33429	-2.34103	-2.35031	-2.34982	-2.31926	-2.32503	-2.34418	-2.33128	-2.32371	-2.32469	-2.32388
RP11-393N21.2	0	0	0	0	0	0	0	0	0	0	0	0	0
RNU6-1031P	0	0	0	0	0	0	0	0	0	0	0	0	0
RP11-393N21.1	0	0	0	0	0	0	0	0	0	0	0	0	0
RN7SL392P	0	0	0	0	0	0	0	0	0	0	0	0	0
HNRNPCP9	-2.33924	-2.34813	-2.33429	-2.34103	-2.35031	-2.34982	-2.31926	-2.32503	-2.34418	-2.33128	-2.32371	-2.32469	-2.32388
GADD45A	10.9177	10.6533	11.8134	10.1955	10.7914	9.13392	9.31734	12.4047	10.0582	11.3448	11.7881	11.3237	11.1568
GNG12	3.761	0.393135	-0.889444	-1.1023	-1.26934	-1.26103	-1.45161	5.97373	-0.017994	4.60015	-0.555216	-0.586288	-0.560705
RNU7-80P	0	0	0	0	0	0	0	0	0	0	0	0	0
GNG12-AS1	-1.89159	-1.96591	-1.85013	-1.90652	-1.98417	-1.98006	-2.0087	-1.77262	-0.686518	-1.82497	-1.7616	-1.76983	-1.76305
RP4-609E1.2	0	0	0	0	0	0	0	0	0	0	0	0	0
DIRAS3	0	0	0	0	0	0	0	0	0	0	0	0	0
ARL5AP3	0	0	0	0	0	0	0	0	0	0	0	0	0
WLS	4.79926	6.20462	1.62761	4.74762	1.48429	4.75502	3.86917	5.87536	6.45673	2.88137	6.25324	4.38186	1.75561
CTBP2P8	-2.07218	-2.14261	-2.00552	-2.09618	-2.1501	-2.14841	-2.17333	-1.88089	-0.8137	-1.96506	-1.86316	-1.8764	-1.8655
MIR1262	0	0	0	0	0	0	0	0	0	0	0	0	0
RPS7P4	0	0	0	0	0	0	0	0	0	0	0	0	0
COX6B1P7	0	0	0	0	0	0	0	0	0	0	0	0	0
TCEB1P18	0	0	0	0	0	0	0	0	0	0	0	0	0
RP5-1033K19.2	0	0	0	0	0	0	0	0	0	0	0	0	0
RPE65	0	0	0	0	0	0	0	0	0	0	0	0	0
DEPDC1	-1.33333	2.80465	-1.20548	-1.3678	-1.50997	0.360357	-1.6555	2.82052	-1.42446	2.8126	-0.884651	-0.914476	-0.889919
RP4-694A7.2	0	0	0	0	0	0	0	0	0	0	0	0	0
DEPDC1-AS1	-2.32242	-2.35332	-2.30518	-2.32862	-2.36091	-2.3592	-2.39232	-2.27296	-2.33958	-2.13426	-2.26838	-2.2718	-2.26898
TXNP2	0	0	0	0	0	0	0	0	0	0	0	0	0
RP11-424D14.1	0	0	0	0	0	0	0	0	0	0	0	0	0
RP11-74K19.1	0	0	0	0	0	0	0	0	0	0	0	0	0
RP3-380B4.1	0	0	0	0	0	0	0	0	0	0	0	0	0
LRRC7	0.0688542	5.60892	-0.90997	-1.10477	2.31077	1.06509	1.43307	-0.638261	-1.14993	-0.821765	-0.599626	-0.628478	-0.604723
SGO1P1	0	0	0	0	0	0	0	0	0	0	0	0	0
RN7SL538P	0	0	0	0	0	0	0	0	0	0	0	0	0
PIN1P1	0	0	0	0	0	0	0	0	0	0	0	0	0
RP11-181B18.1	0	0	0	0	0	0	0	0	0	0	0	0	0
LRRC40	6.12837	1.21879	1.36749	6.2475	1.63278	6.11587	5.33811	4.1954	5.40266	3.84688	1.51434	1.49951	6.74431
RN7SL242P	0	0	0	0	0	0	0	0	0	0	0	0	0
SRSF11	8.64705	8.85455	7.13057	8.68485	8.19395	9.43567	9.25595	7.97536	8.32256	7.64816	7.37025	7.98253	6.79338
RP4-677H15.4	-1.76903	-0.723368	-1.7276	-1.78395	-1.86156	-1.50426	-1.8678	-1.65013	-1.81029	-1.70245	-1.63912	-1.64734	-1.64057
ANKRD13C	1.85385	5.90366	1.90057	5.61946	4.67539	6.91056	6.98685	5.63175	5.7572	4.82597	2.02125	2.00881	5.90264
HHLA3	4.68903	1.7632	5.18747	5.64681	5.97344	4.83905	5.12417	1.96644	4.626	3.21147	4.63684	5.32782	5.09952
RP11-180O5.2	0	0	0	0	0	0	0	0	0	0	0	0	0
AL158839.1	0	0	0	0	0	0	0	0	0	0	0	0	0
CTH	-1.30003	-1.54571	-1.163	-1.34938	-1.60604	2.75334	5.70369	-0.906791	-0.352808	-1.07983	-0.870361	-0.897566	-0.875166
RP11-42O15.3	-2.31075	-2.24487	-2.30199	-2.31391	-2.33032	-2.32945	-2.34495	-2.2856	-2.31948	-2.29667	-2.28327	-2.28501	-2.28358
RP11-42O15.2	-2.30993	-2.32458	-2.30175	-2.31287	-2.32818	-2.25126	-2.34174	-2.28647	-2.31807	-2.29679	-2.2843	-2.28592	-2.28458
CASP3P1	0	0	0	0	0	0	0	0	0	0	0	0	0
RP5-952N6.1	-2.3097	-2.32406	-2.30169	-2.31258	-2.253	-2.32679	-2.34084	-2.28671	-2.31767	-2.29683	-2.28458	-2.28617	-2.28486
RP11-99H8.1	0	0	0	0	0	0	0	0	0	0	0	0	0
PTGER3	1.09382	5.30986	1.15802	1.07222	0.972962	4.86215	0.878803	6.04982	3.84152	4.88449	6.17661	4.5991	6.76241
RP3-333A15.1	0	0	0	0	0	0	0	0	0	0	0	0	0
RP3-333A15.2	0	0	0	0	0	0	0	0	0	0	0	0	0
ZRANB2-AS1	-1.8943	-1.95575	-1.86002	-1.90664	-1.97084	-0.974928	-1.98823	-1.79593	-1.92843	-1.83921	-1.78682	-1.79362	-1.78802
ZRANB2	7.47472	8.16929	8.108	8.59477	7.74303	8.6661	8.19492	6.63444	7.32954	6.3314	5.6614	5.89112	4.16003
MIR186	-1.98896	-2.02907	-1.96659	-1.99702	-2.03892	-1.51182	-2.05405	-1.92477	-2.01124	-1.95301	-1.91882	-1.92326	-1.9196
ZRANB2-AS2	-1.93265	-1.97594	-1.90851	-1.94135	-1.98657	-1.57879	-2.00061	-1.86337	-1.7319	-1.89386	-1.85695	-1.86174	-1.8578
RP11-115M14.1	0	0	0	0	0	0	0	0	0	0	0	0	0
NEGR1	-1.34063	6.11888	-1.20092	-1.39095	-1.65265	1.43645	-0.91638	-0.939683	-1.47976	-1.11611	0.347604	-0.930277	-0.907438
RP11-82L20.1	0	0	0	0	0	0	0	0	0	0	0	0	0
RP11-175G14.2	0	0	0	0	0	0	0	0	0	0	0	0	0
NEGR1-IT1	0	0	0	0	0	0	0	0	0	0	0	0	0
GDI2P2	-1.44981	-0.579582	-1.39211	-0.64122	-1.52321	-1.52272	-0.88234	-1.28423	-1.50726	-0.819841	-1.26889	-1.28034	-1.27091
RPL31P12	0	0	0	0	0	0	0	0	0	0	0	0	0
RNU6-1246P	0	0	0	0	0	0	0	0	0	0	0	0	0
RP4-660H19.1	0	0	0	0	0	0	0	0	0	0	0	0	0
RP11-262K1.1	0	0	0	0	0	0	0	0	0	0	0	0	0
RP11-25L19.1	0	0	0	0	0	0	0	0	0	0	0	0	0
KRT8P21	0	0	0	0	0	0	0	0	0	0	0	0	0
RN7SKP19	0	0	0	0	0	0	0	0	0	0	0	0	0
LINC01360	0	0	0	0	0	0	0	0	0	0	0	0	0
RP4-788P17.1	0	0	0	0	0	0	0	0	0	0	0	0	0
RNA5SP50	0	0	0	0	0	0	0	0	0	0	0	0	0
RNU4ATAC8P	0	0	0	0	0	0	0	0	0	0	0	0	0
LRRIQ3	-0.939619	3.67125	-0.862609	3.18018	-1.09242	2.03643	2.98295	-0.582916	-1.0102	0.401669	-0.543146	-0.572845	-0.548392
FPGT	3.25244	7.52945	6.82332	6.89865	2.69723	6.4381	6.22925	7.64122	5.44895	6.19895	5.63717	6.09071	2.85739
FPGT-TNNI3K	-1.94054	-2.04238	-1.88374	-1.961	-2.05083	-1.59649	-2.06609	-1.77754	-1.9971	-0.682792	-1.76244	-1.77371	-1.76443
TNNI3K	-2.1186	-2.16656	-2.09185	-1.87914	-2.17834	-2.17569	-2.21469	-2.04183	-2.14524	-1.82652	-2.03472	-2.04003	-2.03565
RP11-439H8.4	0	0	0	0	0	0	0	0	0	0	0	0	0
RP4-650F12.2	-2.3097	-2.32406	-2.30169	-2.31258	-2.253	-2.32679	-2.34084	-2.28671	-2.31767	-2.29683	-2.28458	-2.28617	-2.28486
LRRC53	0	0	0	0	0	0	0	0	0	0	0	0	0
ERICH3	0	0	0	0	0	0	0	0	0	0	0	0	0
ERICH3-AS1	0	0	0	0	0	0	0	0	0	0	0	0	0
RP11-17E13.2	0	0	0	0	0	0	0	0	0	0	0	0	0
CRYZ	5.87387	6.99823	6.55877	6.24262	6.75524	7.24082	7.35943	2.81401	3.97731	5.26826	5.68622	5.38722	2.82384
TYW3	0.854697	6.29663	0.921382	3.2231	0.728173	5.94944	4.84821	3.13616	3.32255	3.79791	4.34919	4.23679	1.08056
RP11-93N20.1	0	0	0	0	0	0	0	0	0	0	0	0	0
RP11-510C10.4	0	0	0	0	0	0	0	0	0	0	0	0	0
RP11-510C10.2	0	0	0	0	0	0	0	0	0	0	0	0	0
LHX8	-1.91009	-1.97966	-1.87129	-0.803259	-1.99674	-1.9929	-2.02146	-1.79874	-1.94873	-1.84774	-1.78843	-1.79613	-1.78979
RP11-510C10.3	0	0	0	0	0	0	0	0	0	0	0	0	0
RNU6-622P	0	0	0	0	0	0	0	0	0	0	0	0	0
SLC44A5	-2.3097	-2.32406	-2.30169	-2.31258	-2.253	-2.32679	-2.34084	-2.28671	-2.31767	-2.29683	-2.28458	-2.28617	-2.28486
RP11-87O11.1	0	0	0	0	0	0	0	0	0	0	0	0	0
RNU6-503P	0	0	0	0	0	0	0	0	0	0	0	0	0
RP4-595K12.1	-1.63582	-1.68834	-1.87927	-1.64637	-1.97397	-1.97107	-1.99558	-1.8245	-1.93772	-1.86149	-1.81671	-1.82253	-1.81774
RP4-595K12.2	0	0	0	0	0	0	0	0	0	0	0	0	0
RP4-682C21.5	0	0	0	0	0	0	0	0	0	0	0	0	0
ACADM	8.95041	8.78952	9.00659	9.09483	8.31852	8.74894	8.71109	9.7416	8.79501	9.31745	9.37492	8.73494	9.07087
RP4-682C21.2	-2.02957	-2.11231	-1.98065	-2.04719	-2.11657	-1.01783	-2.12848	-1.88917	-2.07829	-1.95095	-1.87617	-1.88588	-1.87788
RABGGTB	4.7009	5.20169	6.04745	5.88886	7.01689	6.16995	6.12612	3.39088	5.31599	4.88795	5.93511	5.05603	3.41977
SNORD45C	0	0	0	0	0	0	0	0	0	0	0	0	0
SNORD45A	0	0	0	0	0	0	0	0	0	0	0	0	0
SNORD45B	0	0	0	0	0	0	0	0	0	0	0	0	0
MSH4	-1.69337	-1.97123	-1.53839	-1.74918	-2.03947	-0.782895	-2.39964	-1.24862	-1.84769	-1.44432	-1.20742	-1.23819	8.95581
ASB17	0	0	0	0	0	0	0	0	0	0	0	0	0
RP11-550H2.1	0	0	0	0	0	0	0	0	0	0	0	0	0
RP11-550H2.2	0	0	0	0	0	0	0	0	0	0	0	0	0
ST6GALNAC3	1.53225	2.44357	-0.743942	-0.833774	-0.945117	3.13875	2.17488	-0.505338	3.17412	-0.689048	-0.46666	-0.495544	-0.471763
RP11-335E14.1	0	0	0	0	0	0	0	0	0	0	0	0	0
RP5-1102E8.3	0	0	0	0	0	0	0	0	0	0	0	0	0
TPI1P1	2.54687	2.81037	2.86325	3.29603	2.92503	2.18048	2.31142	3.08416	3.44155	3.563	3.13622	0.954702	2.21649
RNU6-161P	0	0	0	0	0	0	0	0	0	0	0	0	0
RP11-415A20.1	0	0	0	0	0	0	0	0	0	0	0	0	0
ST6GALNAC5	0	0	0	0	0	0	0	0	0	0	0	0	0
MIR7156	0	0	0	0	0	0	0	0	0	0	0	0	0
RP4-564M11.2	-2.30993	-2.32458	-2.30175	-2.31287	-2.32818	-2.25126	-2.34174	-2.28647	-2.31807	-2.29679	-2.2843	-2.28592	-2.28458
PIGK	7.324	7.84088	4.50156	7.6764	8.54003	7.95113	8.16201	7.37482	7.78691	7.80453	8.2259	7.55054	7.18237
RP4-706A16.3	-1.94829	-2.02894	-1.48448	-1.96449	-2.04875	-2.04429	-2.08412	-1.40037	-1.99308	-1.45717	-1.80725	-1.81618	-1.80883
RP11-363H12.1	0	0	0	0	0	0	0	0	0	0	0	0	0
AK5	6.32718	5.29584	6.13054	6.24715	6.88007	7.2738	7.45302	6.12622	4.82555	2.83951	5.22682	2.88875	6.55464
RP11-375A5.1	4.31276	5.14819	5.30264	4.33747	5.73612	3.72075	4.5752	6.04522	4.0764	4.77359	6.36376	4.3539	4.38536
RNU7-8P	0	0	0	0	0	0	0	0	0	0	0	0	0
ZZZ3	5.11041	7.82846	7.49908	8.00618	7.56986	7.94177	8.22583	7.37464	5.87516	5.52742	5.57475	4.50474	7.92206
RNA5SP20	0	0	0	0	0	0	0	0	0	0	0	0	0
RN7SL370P	0	0	0	0	0	0	0	0	0	0	0	0	0
USP33	9.53907	10.1543	10.8267	9.84584	8.97865	10.2806	9.91737	11.023	10.272	9.78133	10.4143	10.3503	10.1482
ACTG1P21	-0.822884	-0.215234	0.107605	-0.834166	0.373569	-0.883189	-0.473389	-0.590484	0.276128	1.8889	0.916925	0.883637	0.387209
FAM73A	2.1224	0.635305	1.99271	5.6696	0.611777	5.77843	6.07645	2.30578	4.85991	4.52552	1.87339	3.55474	0.977487
RNA5SP21	0	0	0	0	0	0	0	0	0	0	0	0	0
RP11-181C21.4	-0.682622	0.777271	0.538233	0.350125	0.115586	0.127243	-0.133141	1.14813	0.267258	-0.643081	-0.487917	-0.508717	0.370021
NSRP1P1	-2.05855	-2.12745	-1.98814	-2.08391	-2.13578	-0.687132	-2.16136	-1.85647	-2.11235	-1.9454	-1.83775	-1.85173	-1.84022
HSPE1P25	0	0	0	0	0	0	0	0	0	0	0	0	0
NEXN-AS1	6.49324	7.16947	7.69203	6.45461	5.95582	5.32764	5.74578	8.68983	6.77752	7.30045	8.0842	7.26539	8.55117
NEXN	11.3649	11.0512	11.992	10.9185	11.1595	9.57186	9.64375	13.2852	11.2112	11.437	12.5631	11.879	12.0049
FUBP1	7.87399	6.98872	6.33173	6.67199	7.82808	8.51759	8.02981	7.42196	7.21508	6.60469	7.54152	7.27216	4.38756
DNAJB4	0.929671	1.36295	0.995925	5.83517	0.804199	4.9323	5.01723	5.4527	3.43122	2.93596	1.15727	5.44363	6.08915
GIPC2	0.569624	3.63844	1.25235	4.59835	-0.573367	2.88632	-0.717644	2.84236	-0.484479	4.62348	-0.139988	-0.157817	-0.143144
RP11-386I14.4	3.65179	3.87878	0.386966	2.5713	0.201858	1.44441	2.6335	0.520407	4.11354	1.2912	4.4167	2.79042	2.01168
RP11-386I14.2	0	0	0	0	0	0	0	0	0	0	0	0	0
RNU6-1102P	0	0	0	0	0	0	0	0	0	0	0	0	0
RP11-386I14.3	-2.33924	-2.34813	-2.33429	-2.34103	-2.35031	-2.34982	-2.31926	-2.32503	-2.34418	-2.33128	-2.32371	-2.32469	-2.32388
RNA5SP22	0	0	0	0	0	0	0	0	0	0	0	0	0
RNFT1P2	0	0	0	0	0	0	0	0	0	0	0	0	0
MGC27382	0	0	0	0	0	0	0	0	0	0	0	0	0
PTGFR	0	0	0	0	0	0	0	0	0	0	0	0	0
RP11-472F19.1	0	0	0	0	0	0	0	0	0	0	0	0	0
RNA5SP23	0	0	0	0	0	0	0	0	0	0	0	0	0
IFI44L	5.15923	3.29345	6.06234	1.15437	5.55344	4.93137	4.8006	3.81808	3.05509	2.34258	3.87326	2.12105	1.36993
IFI44	6.85834	3.91226	7.18603	7.32303	7.68973	5.80958	6.20862	6.07319	6.31882	5.73674	5.50757	5.79073	3.13893
RP4-641G12.3	0	0	0	0	0	0	0	0	0	0	0	0	0
RP4-641G12.4	-0.87679	-1.61049	-0.770555	-1.52855	-1.61467	-1.61376	-1.6323	-0.0666521	-1.57466	-0.710411	-0.599522	-1.28937	-1.27751
ADGRL4	-1.23702	5.27476	-1.09209	-1.28921	-1.54758	-1.54033	-1.70521	3.28388	-1.38134	-1.00411	-0.782562	3.31123	-0.787645
PSAT1P3	0	0	0	0	0	0	0	0	0	0	0	0	0
RP4-726F1.2	0	0	0	0	0	0	0	0	0	0	0	0	0
RP4-726F1.1	0	0	0	0	0	0	0	0	0	0	0	0	0
ADH5P2	0	0	0	0	0	0	0	0	0	0	0	0	0
RP11-339A11.1	0	0	0	0	0	0	0	0	0	0	0	0	0
RP11-339A11.2	-2.09362	-2.12105	-2.07832	-2.09913	-1.84289	-2.12627	-2.1449	-2.04972	-2.10885	-2.06903	-2.04565	-2.04869	-2.04618
RP11-339A11.3	0	0	0	0	0	0	0	0	0	0	0	0	0
HMGB1P18	0	0	0	0	0	0	0	0	0	0	0	0	0
RP11-339D23.1	0	0	0	0	0	0	0	0	0	0	0	0	0
HNRNPA1P64	-1.93074	-1.98107	-1.90267	-1.94085	-1.24701	-1.99065	-2.00906	-1.85018	-1.95869	-1.88563	-1.84272	-1.84829	-1.84371
RP11-115A15.4	0	0	0	0	0	0	0	0	0	0	0	0	0
RP11-115A15.2	0	0	0	0	0	0	0	0	0	0	0	0	0
RP5-933B4.1	0	0	0	0	0	0	0	0	0	0	0	0	0
RP5-887A10.1	5.83247	5.36803	5.65392	5.96898	5.37674	5.06056	5.00466	2.70657	3.57536	2.08369	5.53818	3.70805	5.32955
MTND2P30	0	0	0	0	0	0	0	0	0	0	0	0	0
RPL7P10	0	0	0	0	0	0	0	0	0	0	0	0	0
RP3-445O10.1	-2.10808	-2.14735	-2.08618	-1.70814	-2.15699	-2.15482	-2.18453	-2.04524	-2.12989	-2.07289	-2.03941	-2.04376	-2.04018
RN7SKP247	0	0	0	0	0	0	0	0	0	0	0	0	0
ADGRL2	-1.70823	-0.784889	-1.66449	-1.72398	-1.79864	-1.79834	-1.80424	-1.58271	-1.07201	-1.63794	-1.57108	-1.57977	-1.57262
HNRNPA3P14	0	0	0	0	0	0	0	0	0	0	0	0	0
RP5-837I24.1	-0.292855	-1.3662	-1.23018	-1.33369	-0.875869	-0.867853	-1.38779	-0.379184	-0.769897	0.223781	-1.06763	-1.08274	-1.0703
RP5-837I24.6	0	0	0	0	0	0	0	0	0	0	0	0	0
RP5-837I24.2	0	0	0	0	0	0	0	0	0	0	0	0	0
MED28P8	0	0	0	0	0	0	0	0	0	0	0	0	0
RP5-837I24.4	0	0	0	0	0	0	0	0	0	0	0	0	0
RP5-837I24.5	-2.19895	-2.33859	-2.30347	-2.32057	-2.34412	-2.34288	-2.36599	-2.27995	-2.32856	-2.29583	-2.27661	-2.27911	-2.27705
ST13P20	-2.3097	-2.32406	-2.30169	-2.31258	-2.253	-2.32679	-2.34084	-2.28671	-2.31767	-2.29683	-2.28458	-2.28617	-2.28486
RP11-147G16.1	0	0	0	0	0	0	0	0	0	0	0	0	0
LINC01362	-2.06109	-0.493388	-1.98474	-2.08859	-2.15121	-2.149	-2.1832	-1.84199	-2.12357	-1.9384	-1.82169	-1.83685	-1.82436
LINC01361	0	0	0	0	0	0	0	0	0	0	0	0	0
RP11-413G15.1	0	0	0	0	0	0	0	0	0	0	0	0	0
RP11-475O6.1	-1.36575	-1.47054	-1.27287	-1.3992	-1.47809	0.695818	0.753127	-1.09921	-1.45564	-0.407004	-0.209696	-1.09295	-1.07777
RP5-836J3.1	-1.87258	-1.9374	-1.83642	-1.8856	-1.95332	-1.94974	-0.879138	-1.76882	-1.90858	-1.81447	-1.75921	-1.76638	-1.76047
TTLL7	3.7519	7.37238	5.4466	5.41928	3.32665	5.97635	6.04045	7.94138	7.8524	6.77284	8.23225	5.58355	6.58
TTLL7-IT1	2.14052	-1.17886	-0.976346	1.64737	-1.19907	-1.1946	-1.29199	0.954629	-1.14024	-0.895142	2.26079	1.86371	-0.69533
RP4-552O12.1	0	0	0	0	0	0	0	0	0	0	0	0	0
RP11-486G15.2	2.34477	3.4778	-0.665271	-0.752074	-0.858804	1.79456	0.857386	2.33799	-0.790053	-0.624343	2.20596	-0.443069	-0.419405
PRKACB	10.8058	11.0043	11.298	11.1572	10.3808	10.5645	10.7887	11.4938	10.389	10.8418	10.8502	11.1299	11.1474
RP11-486G15.1	0	0	0	0	0	0	0	0	0	0	0	0	0
RP11-82H13.2	0.604984	1.10829	0.331815	0.557423	1.15438	0.0242621	-0.154501	0.553227	0.731334	0.829303	0.586797	-0.32486	-0.306709
SNORA2	-1.96072	-2.01014	-1.93316	-1.97065	-2.02228	-2.01955	-2.04024	-1.88163	-1.29225	-1.91643	-1.8743	-1.87977	-1.87527
SAMD13	-2.33003	-2.37104	-2.30715	-2.33826	-2.38111	-2.37885	-2.42512	-2.26438	-2.3528	-2.29327	-2.2583	-2.26284	-2.0461
RP11-376N17.4	0	0	0	0	0	0	0	0	0	0	0	0	0
UOX	-2.067	-0.0387336	-1.97845	-2.09888	-2.19366	-2.19065	-2.24318	-1.81289	-2.15517	-1.92471	-1.78935	-1.80693	-1.79246
DNASE2B	0	0	0	0	0	0	0	0	0	0	0	0	0
RPF1	8.2427	6.98507	8.66038	7.78301	7.59273	7.95609	8.19239	5.38121	6.8044	5.43479	6.84125	7.07423	4.02198
GNG5	9.27366	9.40856	9.39664	9.48636	9.64445	8.76625	9.41322	9.21359	9.68965	8.9399	9.65861	9.16388	8.73556
SPATA1	1.73179	2.74067	2.73509	2.48218	2.65681	2.75293	1.20792	3.59448	3.46449	2.99211	4.91624	1.72936	2.52858
CTBS	7.63045	7.76026	6.98363	7.85379	6.9379	7.14642	6.99767	7.11986	8.7828	7.51745	6.70277	7.59327	7.80615
LINC01555	-2.02056	-2.12891	-1.93764	-2.05043	-2.14078	-2.13811	-2.18035	-0.295858	-1.4278	-1.88731	-1.76055	-1.77701	-1.76345
RP11-484D4.3	0	0	0	0	0	0	0	0	0	0	0	0	0
SSX2IP	10.5882	10.9649	11.6613	10.533	10.5054	10.0738	9.76733	12.1554	11.074	11.518	11.4684	11.488	11.4323
LPAR3	-2.30993	-2.32458	-2.30175	-2.31287	-2.32818	-2.25126	-2.34174	-2.28647	-2.31807	-2.29679	-2.2843	-2.28592	-2.28458
MCOLN2	-1.09123	-1.32055	-0.936344	4.19565	-1.35818	5.6908	4.83904	-0.64674	-1.24546	-0.842329	-0.605562	-0.636313	-0.610994
WDR63	-2.03255	-2.17211	-1.9288	-2.06991	-2.19067	0.85181	-2.27701	-1.73482	-2.13585	-1.86583	-1.70724	-1.72784	-1.71088
MCOLN3	-2.06108	-2.1951	-1.96457	-2.09584	-2.21113	0.332192	-2.27658	-1.78412	-2.15719	-1.90599	-1.75846	-1.77762	-1.76185
MIR4423	0	0	0	0	0	0	0	0	0	0	0	0	0
RP11-33E12.2	0	0	0	0	0	0	0	0	0	0	0	0	0
SYDE2	-1.07946	-1.31407	-0.919211	7.12179	-1.35567	3.83216	5.31709	-0.619578	-1.2371	-0.821941	-0.576974	-0.60879	-0.582594
C1orf52	7.48971	7.57937	4.4119	8.35893	8.2223	7.2355	7.63546	8.36349	6.99168	7.34701	7.76684	7.8949	7.38215
BCL10	6.60709	6.18359	6.43933	5.8646	7.19245	6.79517	6.37265	5.99177	6.31416	5.59891	4.02849	3.82169	2.92446
RP11-131L23.1	3.0831	1.61799	1.84488	0.436695	-0.410156	1.0954	-0.478405	1.38912	1.47351	1.50666	1.78628	-0.169891	-0.160395
[truncated: 54,270 more rows]
